# Supplementary material for: Spatial prediction of canine visceral leishmaniasis in an endemic urban area of Brazil
Source: PLoS One. 2025 Aug 29;20(8):e0330730. doi: 10.1371/journal.pone.0330730 (PMC12396649; doi:10.1371/journal.pone.0330730)
Supplement: S2 File — (TXT) [file pone.0330730.s002.txt]

#Supporting information II
#Here you will find the scrip to reproduce our work to your study area.
#Data were prepared with GIS (ArcGIS Pro 3.3.1) tools and R-studio 

#Each model was fitted using a specific span value to evaluate the effect of spatial smoothing.
#Models were applied to the training dataset only.
#Models were validated using the testing dataset.

#R script
library(gam)
library(rgdal)
library(pROC)
library(ggplot2)

# Example of our data can be seen at the end of this script
points <- read.table("data/pontos1.txt", header = TRUE, row.names = 1)
votu_grid <- read.table("data/grid_votu.txt", header = TRUE, row.names = 1)
attach(points)
attach(votu_grid)

# Fit initial GAM model - NDVI only
m1 <- gam(Outcome ~ lo(Xcoord, Ycoord, ndvi, span = 0.5), family = binomial(logit), data = points)
summary(m1)
anova(m1)

# Selecting the best span
step.Gam(m1, 
         scope = list("loc" = ~ lo(Xcoord, Ycoord, ndvi, span = seq(0.05, 0.95, 0.05))),
         family = binomial(logit),
         data = points)

# Fit GAMs with different spans
span_values <- seq(0.10, 0.95, 0.05)
models <- list()
for (s in span_values) {
  model_name <- paste0("m", gsub("\.", "", as.character(s)))
  models[[model_name]] <- gam(Outcome ~ lo(Xcoord, Ycoord, ndvi, span = s), 
                              family = binomial(logit), data = points)
}

# Compare AIC values
sapply(models, AIC)

# Final model fit and prediction with the best span
m.15 <- gam(Outcome ~ lo(Xcoord, Ycoord, ndvi, span = 0.05), family = binomial(logit), data = points)
m.0 <- gam(Outcome ~ 1, family = binomial(logit), data = points)

gridlen <- nrow(votu_grid)
votuoutput <- votu_grid[, 1:2]
voturefnull <- mean(predict.gam(m.0))
votuoutput[, 3] <- exp(predict.gam(m.15, votu_grid) - voturefnull)

# Global statistic
Rglobstat <- data.frame(anova(m.0, m.15, test = "Chi"))[2, 5]

# Spatial permutation test (1000 iterations)
set.seed(123)
ID <- length(Outcome)
coords <- points[, 3:4]
m.data <- points
permresults <- matrix(ncol = 1000, nrow = gridlen)
permrank <- matrix(ncol = 1000, nrow = gridlen)
devrank <- numeric(1000)
permresults[, 1] <- predict.gam(m.15, votu_grid)
devdata <- data.frame(anova(m.0, m.15, test = "Chi"))
devrank[1] <- devdata[2, 4]

for (j in 2:1000) {
  index <- sample(ID, replace = FALSE)
  m.data[, 3:4] <- coords[index, ]
  m.gam <- gam(Outcome ~ lo(Xcoord, Ycoord, span = 0.05), family = binomial(logit), data = m.data)
  permresults[, j] <- predict.gam(m.gam, votu_grid)
  devdata <- data.frame(anova(m.0, m.gam, test = "Chi"))
  devrank[j] <- devdata[2, 4]
  if (j %% 100 == 0) print(j)
}

# Rank and global test result
devglobstat <- (1000 - rank(devrank)[1]) / 1000
for (k in 1:gridlen) {
  permrank[k, ] <- rank(permresults[k, ])
}
votuoutput[, 4] <- permrank[, 1]
write.table(votuoutput, file = "output/PRED_Votu.txt", quote = FALSE, sep = ",")

# ROC analysis
points_T <- read.table("data/OBS_PRED.txt", header = TRUE, row.names = 1)
attach(points_T)
glm.fit <- glm(OBS ~ EXP, family = binomial)
roc.info <- roc(OBS, glm.fit$fitted.values, legacy.axes = TRUE)

# Plot ROC curve
plot.roc(roc.info, percent = TRUE, col = "#fc8d59", lwd = 2,
         xlab = "False Positive Percentage", ylab = "True Positive Percentage", print.auc = TRUE)
legend("bottomright", legend = c("GAM model"), col = c("#fc8d59"), lwd = 2)

# AUC and performance metrics
auc(roc.info)
coords(roc.info, "best", ret = c("threshold", "specificity", "sensitivity", "accuracy", "precision", "recall"))


#Both training and testing datasets were randomly assigned ±300 meters of their locations to ensure privacy 

#ArcPy script
import arcpy
import random

arcpy.env.overwriteOutput = True

arcpy.env.workspace = r"mydata"

input_fc = "Trainingsamples_Randon"
output_fc = "Trainingsamples_Masked"

arcpy.management.CopyFeatures(input_fc, output_fc)

#Points were randomly moved up to ±300 meters in both directions.
offset_range = 300  

# Random displacement to each point
with arcpy.da.UpdateCursor(output_fc, ['SHAPE@XY']) as cursor:
    for i, row in enumerate(cursor):
        x, y = row[0]
        dx = random.uniform(-offset_range, offset_range)
        dy = random.uniform(-offset_range, offset_range)
        row[0] = (x + dx, y + dy)
        cursor.updateRow(row)
        print(f"Point {i}: moved by dx={dx:.2f}, dy={dy:.2f}")

print(f"Geomasked copy saved as: {output_fc}")


# points (pontos1.txt file). Training dataset: used for model fitting and span selection. This is an example for the NDVI model.
id	ndvi	Xcoord	Ycoord	Outcome
1	0.149767	607897.8525	7743595.743	0
2	0.303943	608064.0637	7744041.258	0
3	0.217611	606830.9454	7744272.889	0
4	0.217611	606870.7635	7744804.617	0
5	0.217611	607276.6305	7744622.027	0
6	0.00457293	606968.8561	7744609.835	0
7	-0.0721819	607290.2691	7743732.903	0
8	0.122192	607083.3341	7744708.633	0
9	-0.0616622	608425.9845	7744046.345	0
10	-0.0708767	607921.7686	7744051.215	0
11	-0.00550736	607184.6627	7744685.67	0
12	0.17584	608233.4395	7744189.559	0
13	0.0567099	607406.3701	7744500.808	0
14	0.153398	606952.3672	7744066.581	0
15	0.140983	607607.7741	7743980.15	0
16	0.25843	607168.0209	7744591.655	0
17	0.0334438	607327.2565	7744879.793	0
18	0.032251	607190.6324	7744386.809	0
19	0.0567099	606913.6178	7744675.049	0
20	0.0322146	607822.8976	7743374.336	0
21	0.249397	607463.3963	7744057.314	0
22	0.0175797	608094.0855	7744509.079	0
23	-0.0763424	608065.586	7744246.229	0
24	-0.0763424	608506.9568	7744432.184	0
25	0.226752	606911.4926	7744623.648	0
26	0.0675307	607859.5575	7744068.667	0
27	0.0181751	607203.5928	7744532.725	0
28	0.0594224	608404.9945	7744044.845	0
29	0.052846	607011.1828	7744785.427	0
30	0.0166604	607208.9122	7744865.074	0
31	0.0504649	607244.6424	7744796.817	0
32	0.190699	607417.61	7743957.965	0
33	-0.0465189	607206.5194	7744405.676	0
34	-0.00514956	607391.9612	7744474.477	0
35	0.0699969	607675.4648	7743914.604	0
36	0.202757	607090.2031	7744509.463	0
37	-0.0691415	608484.5136	7743840.164	0
38	-0.183186	608481.1739	7743629.674	0
39	0.0743898	607615.1132	7744667.713	0
40	0.0147543	606786.1818	7744203.949	0
41	-0.0461732	608029.5453	7744386.936	0
42	-0.0143775	607673.7896	7743504.245	0
43	0.0360805	607710.7357	7745215.481	0
44	0.148207	607456.8003	7744150.58	0
45	0.125801	606852.3899	7744462.299	0
46	0.157055	607074.7501	7744819.68	0
47	0.15061	606957.9013	7744792.539	0
48	-0.0267194	607748.8119	7743528.017	0
49	-0.0306412	607614.4854	7744632.85	0
50	0.0243592	607738.7871	7744786.722	0
51	0.0243592	607465.8086	7745189.014	0
52	-0.0363043	606917.4273	7745081.911	0
53	0.121519	606632.9598	7744051.622	0
54	0.122086	607433.113	7744820.296	0
55	-0.120119	607582.552	7743584.965	0
56	0.163074	605216.6328	7741759.864	0
57	-0.0354431	605349.3178	7741835.384	0
58	0.0730382	605724.7991	7742200.233	0
59	0.00191597	604838.3598	7742089.545	0
60	0.0268162	605613.7495	7741401.598	0
61	0.0517543	605770.0587	7742336.445	0
62	0.287667	606249.5347	7742028.552	0
63	0.177194	606053.555	7742012.732	0
64	-0.0488508	606564.2768	7741711.257	0
65	0.00417543	607530.224	7744815.161	0
66	-0.0730419	605615.1213	7742283.815	0
67	0.171	605551.5047	7742224.793	0
68	-0.0261967	607334.0306	7745183.834	0
69	-0.0891296	606028.9015	7743934.44	0
70	-0.0903843	608120.7494	7744080.468	0
71	0.00202961	607159.6261	7744576.931	0
72	0.155928	608738.7806	7743077.19	0
73	-0.0552174	606398.157	7741794.464	0
74	-0.161281	606212.681	7742266.687	0
75	0.378313	605443.3398	7741751.461	0
76	0.297744	606420.2505	7742748.004	0
77	0.156887	606227.3376	7742086.881	0
78	0.0973961	605872.2149	7741818.134	0
79	0.118842	605049.4022	7741818.53	0
80	-0.0440307	606230.6349	7741375.528	0
81	-0.0574317	605724.9477	7741126.733	0
82	-0.0689355	605210.4818	7740646.81	0
83	-0.0276065	605679.1149	7742030.724	0
84	0.182626	605764.4052	7741967.096	0
85	-0.00903025	607059.4104	7740331.419	0
86	0.347062	605474.3161	7742183.52	0
87	0.347062	605508.3937	7742192.634	0
88	0.0246681	605980.4523	7741791.221	0
89	0.0703146	605495.6143	7741352.094	0
90	0.369893	606379.5228	7740333.172	0
91	0.258329	605066.0823	7741579.145	0
92	0.0936379	605642.0029	7741746.127	0
93	0.134515	605990.9831	7742794.907	0
94	-0.106534	605472.9322	7740450.266	0
95	-0.106534	605624.2302	7740802.459	0
96	-0.0338682	606263.6944	7741968.603	0
97	-0.0365181	605080.7059	7741987.927	0
98	0.0129722	605605.9388	7741505.356	1
99	-0.0617032	607261.8446	7744725.32	0
100	0.066111	605961.7833	7741860.876	0
101	-0.0229904	604816.9119	7742461.175	0
102	-0.0393749	607029.974	7741670.288	1
103	-0.0246195	609603.161	7740815.312	0
104	0.132587	606221.4859	7741954.051	0
105	-0.00106526	605249.1231	7742169.994	0
106	-0.0546362	605232.323	7740947.51	0
107	-0.0678063	609473.26	7741316.918	1
108	-0.132381	605495.4633	7741868.975	0
109	0.0460555	605650.7246	7742654.274	0
110	-0.243778	606054.4719	7739877.195	0
111	0.00780293	605329.5214	7741300.487	0
112	0.297744	606025.2408	7743020.718	0
113	0.115009	606030.8292	7742238.895	0
114	0.00780293	605604.6799	7741260.935	0
115	0.0394189	606275.1035	7741025.716	0
116	-0.0925262	608976.7211	7740271.164	0
117	-0.0136875	609380.913	7740762.413	0
118	0.0777036	608137.8699	7740272.511	0
119	0.0214333	606873.5554	7740237.68	0
120	-0.00975323	608459.7805	7740089.367	0
121	0.225005	609672.769	7742032.384	0
122	0.0756415	607874.5505	7740355.529	0
123	0.195297	609295.0316	7740046.052	0
124	-0.0439569	608344.9585	7740340.901	0
125	-0.0439569	608323.0475	7740527.556	0
126	-0.141529	608180.0519	7739917.234	0
127	-0.141529	608155.1031	7740055.669	0
128	0.0518104	608438.2014	7740666.198	0
129	-0.158367	607978.0501	7740484.633	0
130	-0.102736	608156.3205	7740301.331	0
131	-0.102736	608098.4622	7740243.562	0
132	-0.102736	607867.8119	7740143.029	0
133	-0.102736	607841.7767	7740327.606	0
134	0.1361	608966.9148	7739969.287	0
135	0.272176	609665.4375	7740762.849	0
136	0.0830422	606521.4784	7740131.312	0
137	0.198773	607015.7417	7739649.214	0
138	0.198773	607328.3226	7739585.592	0
139	0.218347	606980.033	7739765.913	0
140	0.24778	606811.5082	7740297.678	0
141	-0.14607	606175.7607	7739939.308	0
142	-0.108469	607436.5167	7739731.155	1
143	-0.0661124	607437.3584	7739893.255	0
144	0.13181	607563.608	7740386.81	0
145	0.0967817	606942.3691	7740061.356	0
146	-0.0190753	609869.4779	7740820.131	0
147	0.0983372	605988.3619	7739741.838	0
148	0.0532944	610015.5191	7740750.14	0
149	0.0532944	609905.6784	7740497.404	0
150	-0.0229904	604847.1295	7742769.386	1
151	0.143295	609307.0992	7740842.151	0
152	-0.038325	605871.5373	7743872.516	0
153	-0.000096586	606394.3804	7744294.704	0
154	0.0107403	607287.075	7743575.053	0
155	0.00902044	606062.533	7744593.296	0
156	0.0863313	605879.6623	7744418.694	0
157	-0.0646412	607370.9667	7744216.683	0
158	-0.0646412	607548.0011	7744048.948	0
159	0.236935	605892.2951	7744496.523	0
160	0.236935	606025.5496	7744237.672	0
161	0.0713347	606104.2895	7744707.025	0
162	0.211013	608484.0494	7744150.528	0
163	0.211013	608208.2535	7744520.405	0
164	0.178754	608340.0048	7744160.726	1
165	-0.0231753	607520.1702	7745125.21	0
166	0.166569	608084.517	7744528.309	0
167	0.166569	608240.0471	7744407.348	0
168	0.149767	607479.4748	7743948.116	0
169	0.0712181	608456.0676	7744011.799	0
170	0.0712181	608288.7637	7743767.599	0
171	0.15839	606751.866	7744028.871	0
172	0.00745209	608582.2329	7743846.732	0
173	-0.00914081	608544.2611	7743580.78	0
174	0.0527808	608193.4316	7743965.031	0
175	-0.0344018	607214.3593	7744005.903	0
176	-0.0354676	606374.4933	7744205.824	0
177	0.22967	606900.2124	7744175.538	0
178	0.0251216	608073.0853	7744800.715	0
179	0.0251216	608183.2183	7744930.023	0
180	-0.109416	604818.7834	7739738.333	0
181	0.0100703	608091.783	7744601.741	0
182	-0.0133628	607746.1019	7743889.426	0
183	0.0238234	608501.4648	7743068.096	0
184	-0.0398334	608635.5027	7743896.384	0
185	0.0343419	606844.0901	7744038.177	0
186	0.0391383	607478.723	7744220.053	0
187	0.010252	606378.7833	7744047.117	0
188	0.091068	606773.808	7744379.484	0
189	0.141397	606283.6204	7744560.766	0
190	0.0247048	608621.5835	7743913.924	0
191	0.310526	606496.7645	7744564.062	0
192	-0.0297151	607861.9219	7743546.141	0
193	-0.0993376	608205.9403	7744522.935	1
194	-0.0480969	606289.9087	7744749.097	1
195	-0.0483192	606734.891	7744823.325	0
196	-0.0993376	608348.6098	7744491.888	0
197	0.0344942	605913.4274	7744583.416	1
198	-0.0993376	608226.1641	7744156.256	0
199	-0.0449341	608422.6446	7744527.307	0
200	0.134069	606651.3007	7744401.785	0
201	0.245519	605434.8359	7744634.442	0
202	0.0316979	608327.7871	7744043.804	0
203	-0.00635093	608415.649	7744375.906	0
204	0.076014	605426.6681	7744601.108	0
205	0.182849	608191.4742	7744255.929	0
206	-0.0413275	608294.1222	7743980.515	0
207	-0.0207641	607933.2388	7744161.564	0
208	0.344733	607482.866	7744419.505	0
209	-0.0483184	605434.0057	7744622.399	0
210	-0.103884	608164.4554	7743859.832	1
211	-0.0228147	605739.1242	7744841.569	0
212	0.319654	607438.3422	7743868.19	1
213	-0.0228147	605481.5452	7744749.676	0
214	0.0644719	607661.4233	7744064.09	1
215	0.245036	607395.9908	7744430.462	0
216	0.132492	608265.8162	7744188.512	0
217	0.183453	607647.2654	7743591.253	0
218	0.183453	607193.6586	7743337.54	0
219	-0.0695291	606417.0914	7744119.274	1
220	0.00626974	608082.6897	7743618.453	0
221	-0.0557465	607300.0296	7744143.833	0
222	0.268733	608414.2794	7744091.515	0
223	0.0970547	607232.7902	7743960.364	0
224	-0.0624005	607418.9092	7744908.48	0
225	-0.093902	607457.0785	7743605.62	0
226	0.145286	607188.1433	7744094.728	1
227	0.0690042	608097.1711	7743549.755	0
228	0.285507	607137.1992	7743662.589	1
229	-0.0754418	607060.2988	7743601.59	0
230	0.118211	607351.0151	7744192.308	0
231	0.146486	606878.9305	7743981.425	0
232	0.0189172	607430.5918	7743527.788	0
233	-0.0366851	605487.9233	7744631.076	0
234	0.0479114	606749.3199	7743703.337	0
235	0.00261504	608034.3244	7744639.408	0
236	0.04672	606761.8408	7743649.199	0
237	0.200673	608522.0041	7744016.134	0
238	0.157646	607898.0012	7744156.54	0
239	0.0838973	606733.5651	7744021.692	0
240	0.00664797	607353.7281	7744369.583	0
241	0.157646	608160.4957	7744034.329	0
242	-0.0510013	607584.7232	7743876.51	0
243	0.157646	607818.9511	7743976.31	0
244	0.14353	607430.7836	7744227.906	1
245	-0.0818648	607854.8126	7744727.804	0
246	-0.133574	606721.7326	7744399.163	0
247	0.104116	608032.3132	7744003.243	0
248	0.141813	605454.2174	7744804.485	0
249	-0.0594884	607348.7916	7743992.162	0
250	-0.119493	607249.3257	7743814.388	0
251	0.0796226	607998.1344	7743842.493	0
252	-0.0406383	606587.8573	7744358.107	0
253	0.0997544	607014.5525	7743826.748	0
254	0.0478115	608107.8843	7743548.935	0
255	-0.125047	606668.7193	7744197.028	1
256	0.088493	607691.9219	7743625.233	0
257	0.0196161	607109.7153	7743417.576	0
258	0.0595425	607456.3144	7745466.269	0
259	0.0691906	606463.1191	7744069.027	0
260	0.0196161	607121.4181	7743337.235	0
261	0.0691906	605971.9101	7744425.82	0
262	0.0196161	607157.3736	7743646.561	0
263	0.217611	607171.7992	7744787.135	0
264	0.0839297	607227.1193	7745074.068	0
265	0.100596	607393.0867	7743329.067	0
266	0.0351299	605936.8309	7744269.769	0
267	0.00552551	606568.7231	7744348.976	0
268	-0.0296806	608626.1681	7743539.141	0
269	0.100596	607613.186	7743292.948	0
270	0.194273	606229.731	7744609.278	0
271	-0.170391	605650.6639	7741724.535	0
272	-0.103884	608314.4984	7744086.048	0
273	0.139917	608085.9403	7744334.591	0
274	-0.0172614	607007.2728	7744690.001	0
275	0.066588	606645.8125	7744404.227	0
276	0.196437	607673.3186	7743934.246	0
277	0.139917	608049.8393	7744046.846	0
278	0.223005	606023.5884	7744488.1	0
279	-0.00656418	607320.33	7744075.566	0
280	-0.00358854	608365.9977	7744089.038	0
281	0.0681212	607437.0646	7744254.142	0
282	0.000739778	607590.2991	7743844.722	0
283	-0.0541277	607217.0908	7743694.764	0
284	0.0160615	608002.6019	7745396.083	0
285	0.104494	605968.7927	7744096.859	0
286	0.149773	606643.2305	7744181.142	0
287	-0.0171075	607070.6257	7744615.157	0
288	-0.0299164	607704.6963	7745177.361	0
289	0.149773	606988.8491	7743981.361	0
290	-0.0171075	607524.3277	7744739.648	0
291	0.0216235	606895.035	7744938.7	0
292	0.0955985	607587.5191	7744117.331	0
293	-0.0171075	607612.4185	7744605.301	0
294	0.0216235	606922.5938	7744422.381	0
295	0.0351299	606338.233	7744626.942	0
296	-0.0295028	606526.3877	7744498.461	1
297	-0.136706	607529.1416	7743781.373	0
298	-0.0721819	607179.5584	7744189.437	0
299	0.240695	607921.0123	7743876.834	0
300	0.106818	608338.5245	7743741.437	0
301	0.00333181	606496.8196	7744547.375	1
302	0.0800132	608261.2021	7743960.059	0
303	0.0839428	607776.1232	7744473.809	0
304	0.347186	607235.8586	7744849.938	0
305	0.0499002	607541.7439	7744142.891	0
306	0.0499002	607646.8607	7743932.394	0
307	0.0107403	607469.1404	7743954.579	0
308	0.00966353	607342.7192	7743894.943	0
309	0.00966353	607284.9215	7744120.065	1
310	0.00530623	606853.7802	7743836.392	0
311	0.0883454	606850.5382	7744182.854	1
312	0.0883454	607208.8	7744027.221	1
313	0.0881794	607077.0293	7744089.968	0
314	0.281781	607051.5379	7744833.832	0
315	0.0558013	607197.3406	7743782.128	0
316	0.0499002	607225.9171	7744167.939	0
317	0.0558013	607174.0816	7743951.826	0
318	-0.0096809	608312.3024	7744049.767	0
319	0.0558013	607297.8469	7743470.124	0
320	0.29405	607769.7797	7744115.893	0
321	-0.0761486	607436.8421	7743962.911	1
322	0.303961	608395.3037	7744591.682	0
323	0.141813	605541.7937	7744556.537	1
324	0.189661	607508.5031	7743710.866	1
325	0.0257756	607478.5938	7743888.581	0
326	0.303632	607901.1492	7743936.909	0
327	0.171369	605752.3347	7744849.22	0
328	0.0262199	608169.2547	7743831.468	1
329	0.0917536	608224.3649	7744617.733	0
330	-0.0431761	607082.8877	7745065.841	0
331	0.0262199	607810.6718	7743853.064	0
332	0.0875689	608396.7876	7744515.989	0
333	-0.00358854	608140.8654	7744049.667	0
334	0.00345537	607496.333	7743476.057	1
335	-0.00358854	608092.0829	7743980.729	0
336	0.356564	607338.1732	7744046.855	0
337	-0.00358854	608029.4925	7743918.569	1
338	0.1296	605979.917	7743953.315	0
339	0.076014	605700.4474	7744318.282	0
340	-0.0821978	606217.2209	7744429.577	0
341	0.125763	606464.846	7744543.403	0
342	-0.115076	608580.2413	7744046.466	0
343	-0.0616622	608218.5656	7744311.51	0
344	-0.0616622	608516.9643	7744021.796	0
345	-0.00358854	607986.4311	7744170.977	0
346	0.126075	607858.0449	7743713.29	0
347	-0.00358854	608119.1927	7744227.565	0
348	0.013632	606510.1737	7744569.293	1
349	0.0337935	608031.1599	7743569.609	0
350	0.126793	606014.6923	7744169.262	1
351	0.108033	607433.0549	7744157.229	0
352	0.0337935	608063.2392	7743665.943	0
353	0.126793	606181.1949	7744272.959	0
354	0.155302	607550.6654	7743990.587	1
355	-0.0514368	607239.0629	7743717.236	0
356	0.00805793	607054.3194	7744218.958	0
357	0.155302	607546.1934	7743759.453	0
358	-0.0514368	607465.8941	7743686.505	0
359	0.00805793	607473.5114	7744003.743	0
360	0.155302	607736.2646	7744000.152	0
361	0.184755	608233.5194	7743203.032	0
362	0.201479	607343.9007	7744099.138	0
363	0.0681212	607484.9698	7744092.118	0
364	0.0541844	607284.4146	7743837.557	1
365	-0.105287	607580.2949	7744311.278	0
366	0.201479	607833.256	7743759.98	0
367	-0.136706	606988.3866	7744032.196	0
368	-0.0165911	606833.8552	7744145.689	0
369	-0.136706	607367.4524	7744041.038	0
370	-0.119493	607434.9978	7743839.21	0
371	0.177493	608136.6656	7744241.621	0
372	0.00218594	608375.5247	7743930.599	0
373	0.186334	607615.5764	7744379.15	0
374	0.0580388	607660.6146	7744690.502	0
375	0.0248106	607916.3973	7744617.97	0
376	-0.0488394	608113.133	7744076.949	0
377	-0.0739859	607573.4846	7744733.041	0
378	0.129635	608351.5321	7743960.7	0
379	0.175541	607315.9078	7743845.805	1
380	-0.0141878	606033.0056	7744122.253	1
381	-0.00558438	605973.545	7744390.995	0
382	0.138618	607836.319	7743618.457	1
383	-0.0811864	606083.6449	7744479.426	1
384	0.215133	606250.0732	7744703.518	0
385	-0.0811864	606104.8552	7744053.188	0
386	0.0589639	605715.4561	7744478.451	1
387	0.166445	606360.8399	7743884.074	1
388	-0.0469174	607758.1486	7743890.006	0
389	0.029489	607209.7452	7744822.412	1
390	0.029489	607548.6171	7744414.034	1
391	-0.0593651	606120.3418	7743972.533	0
392	0.143959	607999.0824	7744090.279	0
393	-0.0593651	606346.0037	7743910.179	0
394	0.0958378	607753.2646	7744682.62	0
395	0.00626974	608025.0678	7744144.083	0
396	0.0372151	608047.5389	7743564.752	0
397	0.0372151	608176.3025	7743796.092	1
398	-0.0993376	608017.1376	7743967.519	0
399	0.0238069	608430.6385	7744078.246	0
400	0.0238069	608281.6209	7744189.876	0
401	-0.105427	608119.7255	7744223.901	0
402	0.143959	607611.4177	7744091.414	0
403	-0.10817	606661.3757	7744415.221	0
404	0.10995	606862.5637	7743880.758	0
405	0.0203435	607061.8461	7744620.624	0
406	0.335112	606996.766	7743901.69	0
407	0.148327	608236.7177	7744027.084	1
408	0.196437	607600.2136	7743663.73	0
409	0.148327	608023.9217	7743707.3	0
410	-0.00583292	607311.6398	7743603.184	0
411	0.295912	608135.8988	7744219.708	0
412	0.003886	608550.9431	7743583.405	0
413	-0.0953186	606182.2739	7744339.863	0
414	0.003886	608140.2815	7743872.442	0
415	-0.0953186	606326.7884	7744290.665	0
416	0.0630239	607417.5633	7744466.742	0
417	-0.125044	606088.0188	7744103.027	0
418	-0.0588902	607236.0083	7743580.335	0
419	0.255296	608618.7832	7743251.795	1
420	-0.125044	606579.6648	7744319.136	0
421	-0.0588902	607212.1597	7744026.116	0
422	0.2411	608048.1538	7743670.271	0
423	0.0789488	607215.3619	7744239.416	0
424	0.0468642	607274.5218	7744515.365	0
425	0.0468642	607447.5006	7744512.937	0
426	0.00196654	606971.6001	7744269.987	0
427	0.0311986	606730.0815	7744592.245	0
428	0.119842	607087.2098	7744340.916	1
429	0.303632	607882.8661	7743961.173	1
430	0.119842	607230.3229	7743988.238	0
431	0.0337935	608368.0933	7744093.795	0
432	0.0705995	607771.105	7743987.268	0
433	0.00345537	607544.0662	7743391.079	1
434	0.0680248	607550.1186	7743366.359	0
435	0.00345537	607833.5922	7743525.33	0
436	0.0938284	607673.2286	7743344.394	0
437	0.0165049	608456.0135	7743843.434	1
438	0.0938284	607526.4267	7743743.585	0
439	0.0117034	608242.9473	7743881.825	0
440	-0.0063362	608117.8266	7743889.759	0
441	0.150968	608463.0632	7744286.255	0
442	0.0151327	607391.1329	7744559.557	0
443	0.0634143	607277.3911	7744329.105	0
444	0.0291031	607731.316	7744683.423	0
445	0.0291031	607150.4448	7744383.905	0
446	-0.0717245	606900.9816	7744998.722	1
447	-0.0717245	606802.2257	7744981.788	0
448	0.247319	607480.074	7744057.024	1
449	0.069429	606098.0612	7744173.925	0
450	0.129803	607143.069	7743524.071	0
451	0.0341771	608199.789	7743909.016	0
452	0.129803	607378.6667	7743507.144	0
453	0.168071	608122.7672	7744455.504	1
454	0.053635	607787.8754	7744237.362	0
455	-0.0325533	605800.0908	7744387.895	0
456	0.107591	606870.4323	7744067.644	0
457	-0.0325533	606147.4899	7744085.029	0
458	0.134069	606169.4757	7744439.635	0
459	0.236935	606020.0636	7744306.39	0
460	0.0247048	608516.0976	7743942.475	0
461	0.236935	605673.8415	7744365.427	0
462	-0.0717245	606727.6705	7744800.755	0
463	0.0369555	606946.6639	7744198.513	0
464	0.0369555	606862.2792	7744479.54	0
465	0.00333181	606289.9723	7744609.238	1
466	-0.00511795	608023.3794	7743434.844	0
467	0.18418	605764.0585	7744132.478	0
468	0.174518	606198.0031	7744642.5	0
469	0.127173	605865.3547	7744647.293	0
470	0.0562587	605545.4197	7744657.153	0
471	0.0562587	605855.7787	7744756.986	0
472	0.099657	605810.3222	7744598.746	1
473	0.073245	607302.1498	7745017.728	0
474	0.0750901	607391.586	7743603.282	0
475	0.049306	608239.785	7743597.903	0
476	0.049306	608296.5621	7743384.635	0
477	0.181705	606353.7783	7744331.643	0
478	0.292103	607809.9389	7743966.781	0
479	0.0306493	608056.485	7743353.553	0
480	0.0306493	607961.8487	7743891.599	0
481	0.101016	607045.6029	7744225.332	0
482	-0.104147	608013.6314	7744354.988	0
483	0.096934	608531.926	7744750.253	1
484	0.169268	607618.2619	7744086.357	1
485	0.0282958	607314.447	7743801.012	0
486	0.0732164	608224.7106	7743747.846	0
487	0.0317442	608112.022	7743919.836	0
488	-0.0557465	607704.356	7744032.87	0
489	-0.0557465	607642.0452	7743996.851	0
490	0.09748	607622.9094	7743991.714	0
491	0.250303	607317.1758	7743624.221	0
492	-0.0975953	606662.6452	7744358.483	1
493	0.0342083	608632.5558	7743926.369	0
494	0.292527	607765.855	7744352.294	0
495	0.0592041	607729.9906	7744109.863	0
496	0.180439	606182.3037	7744239.758	0
497	-0.103864	605983.652	7744049.623	0
498	-0.121093	606426.8487	7744356.091	0
499	-0.121093	606084.0663	7744333.294	0
500	-0.0885825	606622.3156	7744259.139	0
501	0.0889967	608317.5699	7743653.392	0
502	0.154851	606797.0007	7743761.836	0
503	0.216019	607413.0069	7744858.738	0
504	0.0272099	608093.8917	7744281.368	0
505	0.0927458	607748.1684	7744081.077	0
506	0.0674108	606504.2995	7744179.997	0
507	0.112259	607986.0598	7744244.831	1
508	-0.0720558	607087.9334	7743752.757	0
509	0.0449877	606756.5162	7743517.683	0
510	0.0449877	606861.6011	7743533.936	0
511	0.319604	605828.9333	7744789.295	1
512	0.180044	605505.4224	7744368.305	0
513	-0.0871036	605719.8251	7744207.657	0
514	-0.0593839	607807.2011	7744678.265	0
515	0.107366	606349.1312	7744071.192	0
516	0.329247	605840.9955	7744364.742	0
517	0.163459	607972.6603	7744472.371	0
518	0.362298	605429.0846	7744642.577	0
519	0.0439643	605683.0705	7744148.714	0
520	-0.0413883	605903.2167	7744584.818	0
521	0.0439643	605988.0175	7744075.391	0
522	-0.0413883	606318.1231	7744302.673	0
523	-0.0208067	608564.5334	7743931.163	0
524	-0.0413883	606385.0357	7744196.072	0
525	0.0110457	605911.5801	7744048.911	0
526	0.234887	606005.5163	7744423.433	1
527	0.00261707	606419.4952	7744703.231	0
528	0.234887	606080.7462	7744351.657	0
529	0.157096	605211.4737	7741580.24	0
530	0.116916	607650.1872	7744091.443	1
531	0.321179	607368.3061	7743938.932	1
532	0.303935	606059.4594	7744375.13	0
533	0.295673	607634.6107	7743933.211	0
534	0.265624	605774.9666	7744361.251	0
535	0.295673	607643.5613	7743892.466	1
536	0.029889	605839.2828	7744328.612	1
537	0.214712	607844.163	7743962.795	0
538	0.0634068	605981.4839	7744047.113	0
539	0.0634068	606269.2282	7744443.226	0
540	-0.0145133	607140.4031	7744494.109	0
541	-0.0494682	605856.0317	7744413.345	0
542	0.0699975	606987.2316	7744777.666	1
543	0.127996	607190.9309	7744672.322	1
544	0.019285	607940.1033	7743923.999	1
545	-0.103008	607137.427	7742802.37	0
546	-0.0146004	608294.8513	7744350.672	0
547	-0.0542181	607323.2542	7744243.971	1
548	-0.103008	607143.141	7742879.179	0
549	0.0926793	608194.3075	7744157.769	0
550	-0.0568999	606600.3463	7744307.11	0
551	0.182257	607371.075	7744062.84	0
552	0.0855068	608182.5695	7743920.587	0
553	-0.100782	606828.025	7744592.998	0
554	0.443491	607608.014	7743646.994	0
555	0.0888892	606085.3039	7744250.159	1
556	0.0940499	607388.3346	7743562.381	0
557	0.0535405	608584.626	7744429.304	0
558	-0.100782	606846.0896	7744343.719	0
559	0.0657775	608707.9012	7743210.191	0
560	0.0957242	607369.4134	7744286.411	0
561	0.191144	607563.9997	7745019.316	0
562	0.104326	606890.9703	7744344.758	0
563	-0.068001	607916.6853	7744282.426	0
564	0.104326	606982.3079	7744171.077	0
565	0.172791	607760.2108	7744049.317	0
566	0.093991	607594.9179	7744529.502	1
567	0.0423284	607390.9005	7744307.894	0
568	0.24147	608312.4242	7743669.739	0
569	0.0939992	607533.7458	7744027.611	0
570	0.182257	607456.3709	7743744.243	0
571	0.0360336	607376.0157	7744272.911	0
572	0.155935	605469.4738	7744178.778	0
573	0.0176406	607926.685	7744620.805	1
574	-0.00211454	607455.7568	7743721.505	0
575	0.0176406	607931.9442	7744396.801	0
576	-0.00211454	607338.443	7743603.023	1
577	0.195151	608312.4254	7744210.571	0
578	0.266091	607176.2619	7744645.961	0
579	0.025113	606748.8858	7743829.288	0
580	0.056937	608408.9856	7744020.977	1
581	0.266091	607587.0557	7744365.853	0
582	0.155702	607564.2192	7743919.879	0
583	0.0461078	607000.9231	7744644.141	0
584	0.0965578	608457.1762	7743600.268	1
585	0.175604	608620.5473	7744003.811	0
586	0.175604	608226.4297	7743975.897	0
587	0.0830977	606712.3723	7743919.056	1
588	0.23322	608371.8535	7744287.801	0
589	0.136032	607222.0187	7744284.892	0
590	0.0830977	606666.9599	7743730.506	0
591	0.355953	606786.8427	7744810.889	1
592	0.0370994	607399.9188	7744480.141	0
593	-0.00396463	607315.5912	7743874.042	0
594	-0.0543336	607473.7488	7744466.616	0
595	-0.0245959	607930.7676	7745211.056	0
596	0.0154875	606370.0757	7744717.391	0
597	0.00499149	607785.5574	7744387.407	0
598	-0.172699	607308.2848	7744872.595	0
599	0.193927	607079.2759	7744187.944	0
600	-0.120193	605992.8988	7745190.232	0
601	0.114187	609827.566	7741456.183	0
602	0.0463568	608503.6269	7743779.472	1
603	-0.0684289	608334.0382	7743202.746	0
604	0.185287	607405.3062	7744591.207	0
605	0.155977	607276.167	7744089.874	0
606	0.0279675	607481.2019	7744701.398	0
607	-0.0186295	607994.7239	7744445.199	0
608	-0.0184183	607586.5926	7744847.795	0
609	0.0590965	607950.0062	7744338.743	0
610	-0.0184183	608092.0624	7745143.603	0
611	0.14581	608016.8307	7743790.231	0
612	0.127961	607074.8166	7744496.279	0
613	-0.0664068	606162.6586	7744784.454	0
614	0.0534278	606002.3938	7744305.053	0
615	0.0171442	607265.3472	7743833.746	1
616	0.127961	607114.2958	7744383.148	0
617	-0.230817	608540.9359	7743463.674	0
618	-0.115067	606490.8521	7744426.853	1
619	0.258804	607871.1374	7744436.838	1
620	-0.0544105	607686.4855	7745213.951	0
621	0.0866001	605775.8824	7744617.546	0
622	-0.055115	606794.9851	7744526.222	0
623	0.0892265	608226.8899	7744277.454	1
624	0.0975645	608452.5116	7744156.203	0
625	-0.0246491	607751.8144	7743887.985	0
626	0.0171442	607644.2255	7743602.114	1
627	-0.0409423	607313.7857	7744208.684	0
628	-0.0399861	607391.2303	7744806.896	0
629	0.0343592	607573.8474	7743883.711	1
630	0.147098	607872.7346	7744221.868	1
631	0.145343	606938.9537	7744540.29	0
632	0.154685	606196.3179	7744354.077	0
633	0.0245844	608264.4064	7744313.257	0
634	-0.00865592	607854.3592	7744554.27	0
635	0.24153	607558.8327	7744495.498	0
636	-0.0394019	607998.7084	7744735.591	0
637	0.24153	607468.6033	7744658.808	0
638	-0.0671676	606822.6522	7744378.979	0
639	0.0439439	607283.9242	7744974.499	0
640	0.0199506	608008.5777	7743693.976	1
641	0.00487543	607013.0048	7744348.12	0
642	0.0601271	607686.106	7744196.583	0
643	0.0071525	607701.078	7744863.085	0
644	0.0199506	607490.4593	7743828.153	1
645	-0.0624981	607680.4948	7745104.665	0
646	0.0071525	608097.3917	7744833.324	0
647	0.236134	606371.4077	7744703.387	0
648	-0.0624981	607596.3817	7744989.184	0
649	-0.10106	607733.1109	7744872.665	0
650	-0.0716816	607583.6484	7744295.142	0
651	0.0238489	607958.9865	7744584.184	0
652	0.0735523	607240.8136	7744086.206	0
653	0.0238489	608148.3465	7744388.981	0
654	0.0388371	606507.9648	7744024.652	0
655	-0.093971	607369.8445	7744022.594	0
656	0.130335	607639.3854	7743343.712	0
657	-0.0336937	607577.5023	7745290.557	0
658	0.010252	605850.3916	7744343.65	0
659	0.21267	607434.3412	7743583.526	0
660	-0.0476131	607205.4794	7744234.844	1
661	0.0447562	606147.2263	7744555.581	0
662	-0.0127236	607199.4722	7743920.611	0
663	-0.101443	606150.7048	7744797.514	0
664	0.0469407	607050.5883	7743542.398	0
665	0.160612	607635.4207	7744312.695	1
666	0.160612	607178.2638	7744178.921	0
667	0.0401432	607466.6798	7743815.302	0
668	0.0443809	606920.5794	7743927.762	0
669	0.0666594	608018.9872	7744148.87	1
670	0.0475102	606161.5515	7744403.762	0
671	-0.0861095	606197.4604	7743402.561	0
672	-0.021425	605832.7722	7743897.303	0
673	0.0996359	606248.7933	7744220.467	0
674	0.176067	607887.1572	7743885.613	0
675	0.309497	606251.5016	7744370.924	0
676	-0.118502	607417.3269	7745021.531	0
677	0.266679	605441.1407	7744028.628	0
678	0.060779	605639.5865	7744752.174	0
679	-0.118502	607635.3369	7745229.112	0
680	0.303697	605763.0344	7744479.905	1
681	0.309497	606314.855	7744644.966	0
682	0.0831959	607344.6808	7744975.267	0
683	0.229304	606332.3151	7744694.103	1
684	0.0831959	607311.7706	7744753.331	0
685	0.179543	605933.5918	7744751.187	0
686	-0.0722442	607566.4045	7744675.254	0
687	0.179543	605418.1856	7744625.136	0
688	0.121696	608412.5101	7743867.902	0
689	-0.0340218	606312.0299	7744111.276	0
690	0.0534278	606227.2691	7744493.74	1
691	-0.0438612	606863.4542	7743749.404	0
692	0.21689	608234.8211	7743841.057	0
693	-0.00400915	608237.9108	7744203.286	0
694	0.162952	607632.6866	7744497.439	0
695	0.195706	607539.9553	7744602.659	0
696	0.137279	605674.5446	7744452.395	0
697	0.017413	606315.5132	7744147.38	0
698	0.161665	608009.487	7743571.106	0
699	0.245993	608374.6437	7744181.241	0
700	0.0719462	607660.1107	7744007.632	0
701	0.166569	608340.978	7744316.878	1
702	0.0719462	607683.6167	7743543.864	0
703	0.120594	607168.5815	7743904.574	0
704	-0.0334521	607229.8079	7744706.062	0
705	0.2433	606509.4184	7744268.981	0
706	0.120594	607276.7547	7744230.973	0
707	0.143945	605842.7073	7744286.709	1
708	0.2433	606169.0743	7744149.82	0
709	0.0419261	607031.7164	7744596.466	0
710	0.106463	606306.1058	7744554.627	0
711	0.0433959	605608.417	7744570.612	0
712	0.19461	607978.0219	7744030.779	0
713	-0.0770336	607838.8578	7744672.222	0
714	0.131247	607438.6317	7744022.901	1
715	-0.0165065	605996.9328	7744458.536	0
716	0.223886	607575.5966	7744604.138	0
717	-0.0354507	607640.8484	7744794.092	0
718	0.0854458	608018.7404	7744857.827	1
719	0.235065	608226.9686	7744583.258	0
720	0.0528984	607724.4159	7744835.472	1
721	0.249397	607561.5653	7743997.716	0
722	-0.02981	607223.8556	7744801.021	0
723	-0.194902	606719.1165	7743700.042	0
724	-0.05872	608215.6062	7743802.298	0
725	0.0409519	605542.7555	7744379.799	0
726	0.0757714	608280.8743	7744255.039	0
727	0.0456126	607749.3127	7744347.555	1
728	0.159103	607951.4025	7744427.758	0
729	0.0613119	605602.0628	7744210.79	0
730	0.159103	608003.0334	7744097.211	0
731	-0.0542181	607278.1886	7744057.58	0
732	0.0219961	607037.0178	7743689.561	0
733	-0.016899	606245.7134	7744087.07	0
734	0.126135	608176.1774	7744116.26	1
735	0.16877	608054.9091	7743992.376	0
736	0.0851336	608591.8818	7744208.812	0
737	0.110656	607256.5677	7744411.165	0
738	0.0120463	608094.5001	7744319.862	0
739	-0.02721	608145.5042	7744065.293	0
740	-0.00937976	607174.2659	7744235.48	0
741	0.0132338	607917.1888	7744333.854	0
742	0.0985054	606886.2213	7744397.24	0
743	-0.0440339	606609.3644	7744377.212	0
744	0.109243	607543.0178	7744363.379	0
745	0.136032	607412.8574	7744634.052	1
746	-0.02721	608157.1046	7743852.602	0
747	0.0630639	607155.0967	7743669.845	0
748	0.0461078	607205.0606	7744202.299	0
749	0.0800831	607474.7985	7744949.455	0
750	0.0830977	607161.9225	7743960.77	0
751	0.10601	608669.2528	7743386.258	0
752	-0.141187	606056.1221	7744460.056	1
753	0.0830977	607214.5055	7744012.05	1
754	0.10601	608459.4854	7743318.3	0
755	-0.141187	606207.7614	7744097.466	0
756	-0.117179	606732.9129	7744199.507	0
757	0.0830977	606766.1199	7743649.937	0
758	-0.0416977	608456.9024	7743472.984	0
759	-4.71201E-05	607026.4595	7743391.345	0
760	0.0830977	606739.0614	7744151.92	0
761	0.0932869	607412.6082	7743649.22	0
762	0.113422	607518.1894	7744740.722	0
763	-0.0101579	607654.9697	7744802.835	0
764	-0.0101579	607420.9801	7744741.54	0
765	0.104116	608064.7622	7743881.908	0
766	0.0911241	607369.6068	7744697.223	0
767	0.00213	607556.4664	7744154.798	0
768	-0.0267194	607298.5513	7743734.301	0
769	-0.0677242	608173.279	7743883.263	1
770	-0.0371247	607668.5315	7743733.337	0
771	0.0830977	607053.0403	7744186.844	0
772	-0.0245649	608215.3902	7743675.216	0
773	-0.0371247	607753.2629	7743938.745	0
774	0.0830977	606632.5206	7743938.803	0
775	0.150755	608520.3644	7743778.081	0
776	-0.0371247	607619.4644	7743832.939	0
777	-0.0767786	608591.52	7743515.321	0
778	0.0210107	608652.5489	7744080.359	0
779	-0.00866356	607298.6537	7744082.269	0
780	-0.0767786	608511.1071	7743463.548	0
781	0.0210107	608613.8996	7743833.98	0
782	-0.00866356	607570.52	7744050.313	1
783	0.155258	607264.5413	7743985.327	0
784	0.0126936	607369.1997	7745005.113	0
785	0.155258	606913.0252	7744035.81	0
786	-0.0220177	607986.4837	7744022.083	0
787	0.280452	608531.8872	7743891.686	0
788	-0.0220177	608235.062	7744303.247	0
789	-0.00376513	607366.3684	7744871.223	0
790	0.280452	608394.9422	7744282.967	0
791	-0.0185173	608048.2228	7743889.604	0
792	-0.00376513	607627.2681	7744754.631	0
793	-0.0462786	607455.6061	7743899.335	0
794	-0.0147108	608267.6705	7743921.496	0
795	0.00213	607657.1931	7744448.4	0
796	0.00213	607833.4152	7744499.032	0
797	0.00213	607898.2031	7744150.45	0
798	0.208439	606871.6251	7744515.81	0
799	-0.0812242	607601.3889	7744551.882	1
800	-0.0714483	606944.6986	7743357.496	0
801	-0.0714483	607111.8715	7743815.256	0
802	-0.0892263	607355.0788	7743204.855	0
803	-0.0431219	607151.868	7744096.934	0
804	0.22967	606872.8103	7744348.97	0
805	0.194151	607127.5439	7743326.7	0
806	0.0480385	606890.4527	7744191.33	0
807	-0.00324372	606806.1945	7743842.093	0
808	0.0960221	606039.0199	7744307.842	0
809	0.0177128	606213.5418	7744806.191	0
810	-0.00750936	607695.0382	7744165.757	1
811	-0.055115	607029.2544	7744604.3	1
812	0.0344331	607475.5279	7744134.609	1
813	0.154331	607145.2939	7745088.674	1
814	-0.055115	607192.0018	7744598.538	0
815	0.171108	607440.5308	7744124.62	1
816	-0.0302792	606601.273	7744311.88	0
817	-0.10753	606907.0607	7744287.934	0
818	0.0917876	608295.9259	7743540.316	0
819	0.0238489	607601.575	7744809.7	0
820	-0.0476131	607034.3781	7744382.44	0
821	0.135485	607956.2638	7744026.757	0
822	0.135485	608203.5861	7744065.825	0
823	0.137752	608397.1406	7744499.493	0
824	0.142602	607361.2986	7744312.839	0
825	0.199176	608410.7974	7743817.246	1
826	-0.0421814	605443.4831	7744311.71	0
827	-0.0100695	607829.7649	7744893.091	0
828	-0.0421814	605580.006	7744329.443	1
829	0.136032	607367.0938	7744369.837	0
830	0.154851	606639.9003	7743658.996	1
831	-0.014603	607872.3431	7743566.322	0
832	0.074841	607667.4855	7743892.69	0
833	0.074841	607646.6051	7743799.22	0
834	0.204676	606789.9054	7743504.942	1
835	0.0472805	608295.3692	7743884.786	0
836	-0.120914	605842.7473	7741755.583	0
837	0.00597981	608085.0867	7744387.128	0
838	-0.120914	606259.3582	7741774.686	0
839	0.191131	607402.3399	7744770.725	0
840	-0.0150267	607798.2279	7744373.704	0
841	0.0216513	605493.4502	7744618.672	0
842	0.0216513	605824.4601	7744295.898	0
843	0.0117545	607044.7663	7744826.237	0
844	0.0393183	608202.2999	7744318.958	0
845	-0.0521691	607682.5614	7744383.643	0
846	0.0836761	608096.9813	7743771.73	0
847	0.0758201	606184.4487	7744553.9	0
848	-0.0165911	606979.4701	7743875.908	0
849	-0.0165911	606887.2333	7744286.921	0
850	0.0446518	607559.9709	7744076.343	0
851	0.215133	606098.6192	7744415.725	1
852	-0.008157	608087.7659	7743848.263	0
853	0.140918	608238.6384	7743745.04	0
854	0.140918	608170.1747	7743834.058	1
855	0.140918	608145.7015	7743434.848	0
856	-0.0028265	607606.8152	7745272.166	0
857	-0.0534507	607523.1391	7745305.424	0
858	-0.105158	607979.9156	7743846.421	0
859	0.026908	608011.082	7743883.533	1
860	0.00638898	608026.7835	7744125.582	0
861	-0.0245417	606963.5522	7744165.637	0
862	0.171786	606587.7523	7743778.064	1
863	-0.0808134	607103.3862	7743535.07	0
864	0.14449	608484.1763	7743999.651	0
865	0.216019	607585.5941	7744941.577	1
866	0.0326457	608021.4802	7744780.18	0
867	0.0326457	608008.1496	7745194.337	0
868	0.195638	607493.0591	7745007.081	0
869	0.24147	607883.1121	7743723.323	0
870	0.0708009	608011.1606	7744622.939	0
871	-0.103615	606684.2462	7744166.96	0
872	-0.081277	606404.2505	7744536.499	0
873	0.00897221	608036.1314	7744069.094	0
874	0.00897221	608150.5246	7744119.716	0
875	-0.100062	608123.7006	7744067.219	0
876	0.0836597	607923.4682	7744718.28	1
877	0.0227836	607286.8875	7745081.342	0
878	0.265722	606943.7911	7744136.916	0
879	-0.0147648	607760.9753	7744893.003	0
880	0.238819	608254.5944	7744261.655	0
881	-0.0147648	607417.1416	7745057.818	0
882	0.171969	608029.0638	7744573.623	0
883	-0.110735	605866.3661	7744145.404	1
884	-0.0632246	607339.6595	7744210.285	1
885	-0.110735	605623.6378	7744278.417	1
886	-0.0632246	607220.3352	7744334.911	0
887	-0.032594	606782.7021	7743312.274	0
888	-0.0294962	607084.7711	7745083.832	0
889	-0.032594	606597.0791	7743289.752	0
890	-0.0294962	606705.6222	7744987.447	0
891	0.161894	606483.8524	7743891.219	0
892	0.161894	606779.1413	7744037.377	0
893	0.12481	605764.7042	7744222.515	0
894	0.227463	608084.2942	7743444.307	0
895	0.106928	607758.1519	7744380.207	0
896	0.128995	608154.3636	7743563.452	0
897	0.0124959	607907.0226	7744483.599	0
898	-0.00150043	608051.945	7744623.959	1
899	0.200818	605612.2138	7744076.982	0
900	-0.0344131	607551.8705	7743848.607	0
901	-0.103025	607904.194	7744531.458	0
902	0.00306964	608198.2659	7743665.581	0
903	0.0180463	607580.1819	7744811.138	0
904	-0.0259373	606978.5272	7744527.227	1
905	-0.0331561	607665.4491	7744954.435	0
906	0.0173123	606913.9451	7744985.085	0
907	0.0830901	608404.968	7744175.264	1
908	0.01966	607722.1455	7744744.582	1
909	-0.0510605	605780.7636	7744552.58	0
910	0.0830901	608168.6195	7744043.555	1
911	0.01966	607719.4973	7744584.293	0
912	0.15991	607307.3106	7743955.995	0
913	-0.0309047	608103.5449	7744526.623	0
914	-0.00922479	607363.8181	7743888.013	0
915	0.0829548	605529.9752	7742245.945	0
916	0.109525	606290.5215	7744236.069	1
917	0.0829548	605735.4138	7742017.788	0
918	0.0166604	607047.7197	7744565.16	1
919	0.16877	607843.4979	7744206.97	0
920	-0.0798565	607967.447	7744453.283	0
921	0.236826	606999.8023	7743049.901	0
922	-0.0403998	606088.1933	7743427.675	0
923	-0.0584874	607712.3031	7744903.534	0
924	0.0175269	607006.5289	7744396.283	0
925	-0.0403998	605952.6558	7743643.327	0
926	-0.00801057	606937.3203	7744765.454	0
927	0.176716	607548.7931	7743954.756	0
928	0.14464	607489.1883	7744637.981	0
929	-0.00801057	606690.2487	7744357.474	0
930	0.119189	608220.4694	7744305.536	0
931	0.0488284	608175.9436	7744220.597	0
932	0.122897	607564.8522	7744475.274	0
933	0.119189	608308.6862	7744216.423	0
934	0.0292074	607640.0505	7744273.192	0
935	0.100065	608005.5941	7744615.107	0
936	0.0807887	607595.2133	7744048.669	1
937	0.00120109	608425.5622	7743873.987	0
938	0.102246	607818.5097	7744116.275	0
939	0.0590965	607994.1707	7744664.416	0
940	0.35887	605433.6669	7744551.321	1
941	0.0711634	607028.2032	7743997.056	0
942	0.0334644	608328.0511	7744243.78	0
943	0.0444354	606784.3599	7743681.125	1
944	-0.0264101	607479.0889	7744541.969	1
945	0.0525711	606851.9296	7743665.456	0
946	-0.0686255	607014.7269	7744036.766	0
947	-0.0254245	607773.818	7744334.025	0
948	-0.0208832	608353.9501	7744088.778	0
949	0.0471449	607504.2938	7744292.674	1
950	0.210069	606767.8753	7744684.219	1
951	0.0738598	607083.1912	7743592.34	0
952	0.0252171	606930.1127	7744546.675	1
953	0.0529793	607207.4688	7744776.767	1
954	0.11661	607977.2873	7744686.661	0
955	-0.0252395	606993.4555	7743506.593	0
956	0.11661	607466.4703	7744573.944	0
957	-0.0252395	606733.2423	7743788.926	0
958	0.163215	607682.4463	7743989.326	1
959	0.0777097	607265.4381	7744553.377	0
960	-0.0182165	606933.0278	7744653.938	0
961	0.135224	605567.8941	7744079.009	1
962	0.0598106	607914.4595	7744545.668	1
963	0.291962	607492.201	7744072.662	1
964	0.0873746	607565.4962	7744275.267	1
965	0.0873746	607469.8486	7744262.575	0
966	-0.0425512	607359.6385	7744853.748	0
967	-0.0374195	607742.3292	7744570.566	0
968	0.0862142	605476.6509	7744017.985	0
969	0.0111691	607538.4232	7744981.907	0
970	0.0504649	606778.6183	7744653.942	0
971	-0.120014	607011.5061	7744061.429	0
972	0.0915916	608073.3882	7744507.627	0
973	-0.0789405	607791.7228	7741995.526	0
974	0.0821656	607263.3387	7744487.965	1
975	0.0862142	605711.6917	7744289.347	0
976	0.208561	607446.9669	7744709.569	0
977	-0.0748888	607552.6965	7744478.172	0
978	0.0663427	607750.9442	7744684.364	0
979	-0.104322	606757.7367	7744457.323	0
980	-0.0499396	607830.604	7744573.196	0
981	0.256813	607688.6682	7744641.606	1
982	0.251898	608247.0136	7743886.2	0
983	-0.0283427	606733.288	7743784.775	0
984	0.341773	607004.9614	7744771.69	0
985	0.0238489	607698.8247	7744382.004	0
986	-0.00443398	608027.6726	7744134.121	0
987	0.026836	607810.1926	7744703.987	0
988	-0.00966879	607789.0934	7743705.754	0
989	-0.0659783	607289.0645	7744643.206	0
990	0.200616	607684.3404	7744525.467	0
991	0.100633	605726.6806	7744503.529	0
992	0.0900966	606792.518	7743782.858	0
993	0.019219	605555.5761	7744117.56	0
994	-0.0836073	606521.6325	7744503.269	0
995	-0.0962062	606494.0242	7745306.935	0
996	0.004867	607676.1548	7743536.747	0
997	0.171175	607838.6788	7744342.871	1
998	-0.0563373	607198.9084	7744211.066	1
999	-0.0303118	606620.7993	7743349.559	0
1000	-0.087681	606509.0822	7743400.262	0
1001	-0.0964597	607192.9968	7745109.071	1
1002	-0.0911183	607276.8054	7744330.594	0
1003	0.142932	606991.0442	7744760.777	0
1004	-0.087681	606550.8351	7743473.209	0
1005	0.0253829	608355.3455	7744035.544	0
1006	0.134609	607053.1737	7744036.203	0
1007	-0.0303118	606721.7304	7743516.864	0
1008	0.171108	607926.8666	7744096.345	1
1009	0.115037	608114.8147	7744027.63	0
1010	-0.0506309	606876.0918	7744517.731	0
1011	-0.0303118	606731.7493	7743268.45	0
1012	0.0747576	606688.721	7743802.01	0
1013	-0.0506309	606805.1672	7744910.246	0
1014	0.0747576	607071.6189	7743428.638	0
1015	0.0122663	607339.2005	7744546.975	0
1016	0.0747576	606679.0179	7743395.536	0
1017	-0.0149141	607109.3245	7744910.292	0
1018	-0.0510652	608010.0262	7744653.185	0
1019	0.150587	607879.0831	7743600.012	0
1020	-0.0431482	608204.5082	7743358.283	0
1021	-0.0214345	606948.258	7744258.462	1
1022	0.0760067	606441.2055	7743703.82	0
1023	0.0131025	607732.2081	7744322.187	0
1024	0.122515	607191.6332	7744393.953	0
1025	-0.0184726	606470.9024	7743919.676	0
1026	0.0131025	607681.7476	7744159.892	0
1027	-0.00665062	607366.4106	7745378.619	1
1028	-0.160713	606468.7641	7743495.597	0
1029	0.00550885	606733.4762	7744117.095	0
1030	0.0112866	606785.1035	7743998.049	0
1031	0.0255327	608003.1152	7744582.937	0
1032	0.0380801	608087.7527	7743938.814	0
1033	0.15559	606889.142	7744973.388	1
1034	0.256465	606829.4055	7744499.937	0
1035	-0.0623183	606042.4246	7744327.535	0
1036	-0.0549258	607066.9397	7743419.051	0
1037	0.0524826	607546.1171	7744266.99	0
1038	0.128307	607763.2057	7743868.629	1
1039	-0.0647749	606503.5327	7743538.487	0
1040	0.0200163	608458.8335	7743131.506	0
1041	-0.0647749	606724.2267	7743759.104	0
1042	0.0200163	608381.5811	7743021.79	0
1043	-0.0120528	607723.6289	7743841.778	0
1044	-0.00942799	607466.9604	7743480.717	0
1045	0.117712	608216.4307	7744257.312	0
1046	-0.0463588	606237.9159	7744215.749	0
1047	0.00991327	606643.3745	7743592.778	0
1048	-0.0585699	607937.4537	7741528.292	0
1049	0.00569864	606144.5325	7744272.476	0
1050	0.112045	607137.9968	7744418.599	0
1051	0.0763494	607852.8739	7743983.214	1
1052	-0.0154062	607869.955	7743609.29	0
1053	0.303632	608297.4449	7743899.079	1
1054	-0.040661	608519.1055	7743733.705	0
1055	-0.0154062	607824.9573	7743940.531	0
1056	0.136958	608386.8905	7744421.755	0
1057	-0.0348202	607847.4234	7744214.284	0
1058	0.0524826	607322.8388	7744574.14	0
1059	0.210596	607460.8147	7744113.811	0
1060	0.192134	608099.6423	7743875.345	0
1061	-0.0772979	607807.1129	7743783.129	1
1062	-0.00942799	607391.9632	7743874.432	0
1063	-0.0884686	606848.7268	7743942.063	0
1064	0.0387765	606773.2667	7744300.703	0
1065	0.0796226	607648.211	7744197.03	1
1066	-0.160853	606278.1781	7743920.098	1
1067	0.060779	605821.8682	7744420.1	0
1068	0.185683	607274.331	7744454.648	0
1069	0.060779	605405.8837	7744711.785	0
1070	0.316185	606156.1167	7744757.884	0
1071	0.167629	605942.0966	7744780.948	0
1072	0.222961	605927.1043	7744351.527	0
1073	0.099572	606330.6982	7744571.487	0
1074	0.0152382	606211.7871	7744351.197	0
1075	0.0152382	606078.4736	7744319.581	0
1076	0.150253	607271.8522	7744855.988	0
1077	0.0233737	608632.0685	7744093.142	0
1078	0.154851	607000.6718	7743817.799	0
1079	0.14783	607807.5156	7744084.092	0
1080	0.0221608	607946.2822	7743885.851	0
1081	0.14783	607381.1386	7744039.631	0
1082	0.0221608	607700.5528	7743840.808	0
1083	-0.0134391	607829.4237	7745098.168	0
1084	0.0591327	607222.9206	7743945.705	0
1085	0.0680957	607048.7214	7743503.702	0
1086	-0.0629618	606804.1527	7743639.529	0
1087	-0.002248	607199.331	7743710.795	0
1088	0.0122154	606856.4623	7744072.916	0
1089	-0.002248	607424.3672	7743797.223	0
1090	0.0122154	607288.0223	7743840.822	0
1091	-0.116457	606280.1473	7743518.289	0
1092	-0.0133777	606352.5597	7744186.564	1
1093	-0.0133777	606359.8989	7744235.708	0
1094	-0.135333	607300.5123	7744726.992	0
1095	0.0358239	607367.4619	7744588.912	1
1096	-0.100062	608599.6136	7744118.099	0
1097	0.000619074	608207.2271	7744315.6	0
1098	0.000619074	608176.6238	7744177.857	0
1099	0.00503476	608476.4789	7744251.285	0
1100	0.0219061	608422.8344	7744193.109	0
1101	0.0219061	608058.0662	7744514.24	0
1102	0.1497	606150.8704	7744628.576	0
1103	-0.107487	606185.3745	7743821.675	0
1104	0.0300023	605957.154	7744267.619	0
1105	0.204798	607894.5452	7743821.804	0
1106	0.240497	605747.1173	7744424.743	0
1107	0.292103	607758.7232	7744200.132	0
1108	0.019219	605708.1461	7744066.203	0
1109	0.0162531	606566.7926	7743935.965	0
1110	0.267296	605600.1213	7744274.489	0
1111	-0.0206647	608211.0721	7744202.611	0
1112	0.139093	605597.4463	7743969.038	0
1113	0.0846529	607905.714	7743895.038	0
1114	0.139093	605974.7441	7744184.286	0
1115	-0.0655482	607310.6879	7743906.22	0
1116	-0.0621855	606005.2919	7744442.965	0
1117	-0.0296278	606999.4719	7743906.446	0
1118	0.0456804	606250.9015	7743895.216	0
1119	0.0518465	608169.4523	7743917.045	0
1120	-0.103941	607007.9353	7743541.277	0
1121	-0.101643	606915.9747	7743701.233	1
1122	0.0215072	607852.0079	7740960.154	0
1123	0.0153383	606794.0667	7743585.306	0
1124	0.0800831	607538.8436	7745290.748	0
1125	0.0110315	606034.488	7744456.66	1
1126	0.0346278	606695.5658	7744140.348	0
1127	0.135154	607480.7512	7745259.222	0
1128	0.135154	607320.5025	7745033.774	0
1129	-0.161993	606369.7695	7744335.022	0
1130	0.0940066	606201.2897	7744362.459	0
1131	-0.0874589	606384.6038	7744376.456	0
1132	0.245993	608411.4211	7744264.798	0
1133	0.245993	608380.0247	7744087.237	0
1134	0.171659	607305.6345	7744273.307	0
1135	-0.0179548	608291.6701	7743999.99	0
1136	-0.0182582	606296.4662	7744176.253	0
1137	-0.0179548	608390.4048	7743961.978	0
1138	0.15741	606313.3363	7744404.544	0
1139	-0.0464195	607439.9281	7743981.554	0
1140	-0.00443398	608148.4608	7744446.668	0
1141	0.111549	606981.7486	7743747.648	0
1142	0.0455555	606603.7824	7744153.598	0
1143	-0.00443398	608109.4551	7744461.143	0
1144	-0.0208168	607834.8291	7743336.715	0
1145	0.0455555	606721.7325	7743886.488	0
1146	0.00592151	608037.1067	7744224.465	0
1147	0.227463	608387.0734	7743436.489	0
1148	0.0779337	607849.8742	7743952.047	0
1149	0.0495268	608360.7862	7744299.266	0
1150	0.100982	608282.4355	7744157.21	0
1151	-0.021093	607614.0436	7743658.338	1
1152	-0.021093	607609.5642	7743812.44	0
1153	0.0137638	608040.527	7744231.329	1
1154	0.0423795	607704.6932	7744122.695	0
1155	0.0423795	607664.9182	7743961.775	0
1156	-0.0151139	606969.6622	7743510.544	0
1157	0.0455555	606429.7901	7743830.953	0
1158	0.00592151	607795.8713	7743987.763	0
1159	0.00592151	607765.6003	7743998.656	0
1160	0.00592151	607767.6167	7744046.536	0
1161	0.0292038	606949.5021	7743987.436	0
1162	0.0088723	606987.5326	7743727.099	0
1163	0.0088723	606568.4391	7743663.759	0
1164	0.139149	605761.8079	7744335.523	0
1165	0.0088723	606600.1013	7743303.794	0
1166	0.176061	605766.4182	7744493.723	0
1167	0.0307136	607725.7576	7744914.004	1
1168	0.176061	605968.9483	7743993.248	0
1169	0.176061	606223.7778	7744330.143	1
1170	-0.103903	605855.8259	7744743.031	0
1171	0.0154851	607503.4988	7745283.012	0
1172	0.0786967	608395.2818	7744064.857	0
1173	0.0786967	608351.2243	7743625.037	0
1174	0.00659672	608150.6007	7744369.497	1
1175	0.265722	606921.3736	7744259.972	1
1176	-0.0788209	606348.3423	7744643.962	0
1177	0.0154851	607662.3971	7744954.883	0
1178	0.125835	605849.0133	7744413.988	0
1179	-0.0152752	605868.6808	7744015.09	0
1180	0.125835	605448.0725	7744563.785	0
1181	-0.0152752	605639.7304	7744381.984	0
1182	0.0926312	605745.0748	7744417.672	0
1183	0.0613119	606000.9279	7744682.045	0
1184	0.0494476	606226.1495	7744117.029	0
1185	0.144465	608100.3689	7744262.926	0
1186	0.0695495	605791.3176	7744717.506	0
1187	-0.0959796	605889.5594	7744549.392	0
1188	-0.0376185	606133.0163	7743918.937	0
1189	0.012699	605886.5566	7743918.19	0
1190	0.187938	607250.0468	7743820.011	0
1191	0.0124391	607106.0088	7744421.749	0
1192	0.0171713	607429.3432	7743805.212	0
1193	0.0404183	607171.0201	7744013.321	0
1194	-0.0275472	607849.3213	7741454.057	0
1195	0.044481	608240.9166	7741104.756	0
1196	0.012699	606017.0063	7744093.518	1
1197	0.0561436	605664.6538	7743882.789	0
1198	-0.0340126	605659.7301	7743905.773	0
1199	-0.00906745	608022.2519	7744172.552	0
1200	-0.0680396	608182.3999	7745052.404	0
1201	-0.0836984	608549.1343	7741380.841	1
1202	0.182652	607370.4831	7744476.628	1
1203	0.00945236	606993.6439	7744336.426	1
1204	0.208561	607854.5474	7744513.446	0
1205	0.208561	607593.7233	7744677.946	1
1206	-0.00621241	608249.3932	7743835.848	1
1207	0.108881	607940.1851	7744200.096	0
1208	-0.00595369	607792.854	7744673.191	0
1209	-0.00595369	607522.0717	7744579.944	0
1210	-0.00595369	607672.6866	7744959.731	0
1211	0.121024	607864.2961	7744965.798	0
1212	0.00900241	607997.4136	7744076.647	0
1213	0.00900241	608152.935	7743997.194	0
1214	0.00900241	608045.729	7744091.001	0
1215	0.0334644	608364.1291	7743899.485	0
1216	0.112727	607577.9489	7744822.808	0
1217	0.0687884	607434.6907	7744015.216	0
1218	0.161056	606536.2851	7744667.098	0
1219	0.0888892	605934.7778	7744353.656	0
1220	0.0888892	606219.6045	7744382.001	0
1221	0.142932	606937.0122	7744796.549	0
1222	-0.0885501	606890.9007	7743858.235	0
1223	0.0438543	606584.5043	7739840.61	0
1224	0.0341797	607807.6657	7744507.892	0
1225	0.170046	607205.547	7744259.496	1
1226	0.115232	607299.3794	7744649.889	0
1227	0.115232	606939.0187	7744399.091	0
1228	-0.0118518	607940.4433	7744490.848	0
1229	0.0296153	606528.0133	7744738.902	0
1230	-0.133595	606969.1528	7743602.944	0
1231	0.061144	606587.5412	7744385.408	0
1232	0.0315275	606485.3477	7743648.36	0
1233	0.0483131	606947.7283	7744179.903	0
1234	0.209339	607577.1514	7745010.517	0
1235	0.209339	607388.6325	7745030.669	0
1236	0.00475174	607433.6227	7744507.359	0
1237	-0.0270728	606012.0211	7743607.257	0
1238	-0.0270728	606295.9123	7743405.236	0
1239	-0.031689	606439.8441	7743860.427	0
1240	-0.0629484	607704.2122	7744036.82	0
1241	-0.0629484	607719.7872	7744248.523	0
1242	-0.0629484	607677.9129	7744067.86	0
1243	0.278926	606741.3346	7744181.717	1
1244	-0.0126005	607135.8079	7744334.715	0
1245	-0.0222088	606595.3389	7744026.905	0
1246	-0.0241397	606232.3028	7743741.914	0
1247	0.0885091	607648.3553	7743724.478	0
1248	-0.00615298	605550.2943	7744395.85	0
1249	0.117573	607260.3983	7744032.793	0
1250	-0.00104625	607843.5325	7744551.275	0
1251	0.0743823	608351.8427	7744101.849	1
1252	-0.0683769	607119.7996	7743976.701	0
1253	0.036024	607482.9693	7744253.682	0
1254	0.263802	608109.6624	7744314.878	0
1255	-0.0143775	607820.7583	7743687.234	0
1256	-0.0671828	607272.5955	7745215.758	0
1257	0.139958	608353.732	7743596.583	0
1258	-0.0733904	607217.6878	7744867.24	0
1259	0.139958	608501.6522	7744036.861	0
1260	0.118796	607325.4166	7744197.96	0
1261	0.118796	607475.2628	7744192.856	0
1262	0.00306964	608676.5839	7743618.559	0
1263	0.118796	607479.5934	7744067.839	1
1264	0.0893441	608183.302	7744290.498	0
1265	-0.0840075	606950.146	7743840.345	0
1266	0.115122	608124.3356	7744603.424	0
1267	-0.0581248	607334.3462	7744418.974	1
1268	-0.0402479	606730.288	7744099.889	0
1269	-0.254865	609590.0873	7740462.137	0
1270	0.0378794	606341.7009	7744822.497	0
1271	-0.0467	605902.8144	7741496.178	0
1272	-0.106197	607932.2604	7744774.165	0
1273	-0.0855375	607872.6833	7744992.368	0
1274	0.134307	607553.2002	7744790.275	1
1275	-0.0855375	607752.1393	7744873.17	0
1276	0.134307	607230.7124	7744731.353	0
1277	0.0297768	607694.1668	7740892.044	0
1278	0.134307	607252.6365	7744633.623	0
1279	0.0297768	607585.3164	7740846.336	0
1280	0.187592	608584.2035	7743421.906	1
1281	0.280195	608398.5714	7744405.457	0
1282	0.0447546	605608.0296	7744388.336	0
1283	0.245594	606859.1257	7744705.039	0
1284	-0.0535104	607298.9535	7744324.679	0
1285	0.0736971	607940.0319	7744813.146	0
1286	0.0305103	607945.9083	7744168.383	0
1287	-0.0228859	606244.4129	7743785.853	0
1288	0.173181	607172.1162	7744760.536	1
1289	-0.0228859	606453.8542	7743992.938	0
1290	0.284471	607438.0058	7744830.698	0
1291	0.173181	607554.97	7744730.171	0
1292	-0.13888	606080.6126	7743709.947	0
1293	-0.0750212	607325.5885	7743624.439	0
1294	0.0202147	605895.4953	7744142.524	0
1295	-0.0657956	607293.5297	7744041.003	0
1296	-0.0653434	607364.5963	7744082.386	0
1297	-0.00638781	607585.1395	7743930.064	0
1298	-0.0949557	607435.5339	7744324.042	0
1299	0.160777	607147.8061	7743797.668	1
1300	-0.00648729	608401.3643	7744589.286	1
1301	-0.028288	607570.834	7743731.927	0
1302	-0.00805986	607915.6314	7744408.959	0
1303	0.211701	606437.7101	7743602.432	0
1304	-0.034223	608356.0806	7744576.107	0
1305	-0.034223	608048.0213	7744664.701	0
1306	-0.0540153	607374.5353	7744824.685	0
1307	0.146817	608430.0709	7744052.589	0
1308	-0.122869	607375.2522	7742419.929	0
1309	-0.0540153	607297.6987	7744609.553	0
1310	0.212805	607630.4479	7743958.448	0
1311	0.254894	607101.5076	7744313.653	1
1312	-0.0488824	606541.376	7744453.636	0
1313	0.0306315	606592.84	7744391.175	0
1314	-0.0344703	607850.6939	7743671.923	0
1315	0.060584	607450.0368	7744692.077	0
1316	-0.101266	607970.355	7744767.156	0
1317	-0.0108167	607466.356	7744573.692	1
1318	-0.0344703	608168.6062	7743690.434	0
1319	-0.0390395	607282.0864	7744278.418	0
1320	0.186802	607280.6757	7743983.518	0
1321	0.148743	608300.1398	7744669.367	0
1322	0.211658	606485.8609	7743758.317	1
1323	0.199575	608221.2302	7744820.577	0
1324	-0.0203123	607736.5156	7744239.228	0
1325	-0.066379	606860.1234	7744300.182	0
1326	0.319604	606225.8078	7744319.616	0
1327	-0.066379	606778.356	7744356.069	0
1328	0.303882	607861.6982	7744419.582	0
1329	-0.058904	606974.8546	7743865.807	0
1330	0.0796226	607981.5735	7743764.625	1
1331	0.154242	607473.1541	7744038.832	0
1332	-0.053067	606264.2386	7742586.186	0
1333	0.0129696	607478.8344	7745150.496	1
1334	0.186802	607193.7835	7743654.277	0
1335	-0.179562	606713.0489	7744261.59	0
1336	0.105163	607122.4866	7744690.474	0
1337	-0.0478199	607003.2074	7742873.148	0
1338	0.160468	607262.0626	7743318.555	1
1339	-0.00846893	605371.1836	7743153.376	0
1340	-0.00181974	607664.1959	7744318.419	0
1341	-0.00846893	605359.2244	7743122.639	0
1342	-0.0961331	607944.5429	7744679.567	0
1343	0.00945236	607149.0619	7744584.241	0
1344	0.0839325	607932.2171	7743974.317	1
1345	-0.00846893	605716.5565	7743266.806	1
1346	-0.0961331	607749.4656	7745166.695	0
1347	-0.0468726	607593.5988	7744356.116	0
1348	-0.00846893	605612.9992	7743447.251	0
1349	-0.0627418	607673.6463	7744118.722	0
1350	-0.00846893	605285.5706	7743427.752	0
1351	-0.00741997	606497.7808	7744054.899	1
1352	-0.00846893	605169.9032	7743061.396	1
1353	-0.109559	605872.8805	7744346.791	0
1354	0.0817794	607159.2974	7743917.722	0
1355	-0.00460483	607609.4237	7744239.516	0
1356	-0.0568606	608450.7576	7742984.586	1
1357	-0.0305116	607166.0634	7744087.006	0
1358	0.281777	607900.234	7744310.181	0
1359	-0.0967204	606748.1729	7743444.801	0
1360	-0.0305116	607397.4611	7743957.564	0
1361	0.0622451	607003.901	7744044.256	0
1362	-0.0446504	607121.9081	7743636.773	0
1363	-0.18558	608620.5344	7743448.267	0
1364	0.0622451	607008.5144	7743620.874	0
1365	0.106502	606743.5865	7743593.026	0
1366	0.0691221	607956.8614	7744374.276	0
1367	0.106502	607204.8406	7743715.904	0
1368	0.0808087	608647.0945	7742748.293	0
1369	0.101757	607313.0272	7744865.207	1
1370	-0.0311165	607070.1763	7744044.249	0
1371	0.0256489	607939.3094	7744466.612	0
1372	-0.0376271	606629.7985	7743929.29	0
1373	0.141741	607032.134	7743901.834	1
1374	-0.0519657	607331.3717	7744806.019	0
1375	-0.0377447	607560.0533	7744765.306	0
1376	-0.0376271	606884.1692	7743931.004	0
1377	-0.135045	606815.4793	7744071.54	0
1378	0.0895668	607126.323	7744250.741	0
1379	-0.0933858	607424.8229	7744802.031	0
1380	0.101479	608041.2974	7744011.113	0
1381	0.0895668	606683.2372	7744022.178	0
1382	0.132209	606115.7014	7744285.579	0
1383	-0.0484447	606763.9717	7744084.442	0
1384	0.052416	607737.445	7744484.964	1
1385	-0.00865592	607883.6846	7744457.564	0
1386	0.121787	606845.3566	7744189.511	0
1387	-0.125047	606626.8416	7744143.663	0
1388	0.121787	606697.2216	7744137.018	0
1389	-0.13492	606555.0814	7744157.511	0
1390	0.0560643	607365.2003	7744597.088	0
1391	0.0735233	606480.0567	7743623.85	0
1392	-0.0209653	606137.449	7744123.821	0
1393	-0.028288	607195.0706	7744064.08	0
1394	0.0188231	607705.1527	7744466.714	0
1395	-0.118592	606625.9781	7744357.344	0
1396	-0.0671694	606922.2975	7744810.355	0
1397	0.101479	607835.6993	7744157.473	0
1398	0.303697	605758.2914	7744663.956	1
1399	0.0426648	607142.4666	7743646.618	0
1400	-0.0256284	609746.9624	7740794.797	1
1401	0.0380944	606830.0296	7744028.321	1
1402	0.0873328	607659.9746	7744363.13	0
1403	0.0380944	606939.924	7743900.626	0
1404	0.214323	607751.0462	7744175.45	0
1405	0.0914996	607056.1235	7745022.052	0
1406	0.253952	607229.5535	7743904.522	0
1407	0.0296153	606176.1881	7744643.06	1
1408	0.157055	607298.2664	7744590.029	0
1409	-0.0762403	607311.8209	7743440.487	0
1410	0.0296153	606467.9225	7744471.37	1
1411	-0.0206502	607571.898	7745412.814	1
1412	0.000929159	607025.1932	7744670.353	1
1413	0.0283138	607703.7709	7745224.572	0
1414	-0.09457	607869.3296	7745148.224	0
1415	-0.153968	607152.4359	7745294.666	0
1416	0.203123	605582.1867	7744480.605	0
1417	0.135335	607567.5787	7744612.52	0
1418	0.0124633	607064.5976	7744869.542	0
1419	-0.0614912	606615.4039	7743917.752	0
1420	-0.0497472	606931.0551	7744462.695	0
1421	-0.0497472	607266.2922	7744034.142	0
1422	-0.0840075	607212.3237	7744012.371	0
1423	0.0405694	607347.3977	7744830.889	0
1424	0.0902328	607861.009	7744855.381	0
1425	0.137621	606171.0027	7744454.179	1
1426	0.0902328	608039.9669	7745011.146	0
1427	-0.0627418	607865.6219	7744463.533	0
1428	0.0965241	608038.7589	7744728.936	0
1429	-0.0356166	608177.0096	7744604.504	0
1430	0.156091	607129.1098	7744982.414	0
1431	-0.0356166	608450.7673	7744069.852	1
1432	-0.0995101	606253.3913	7744351.776	0
1433	-0.00335507	607555.0566	7744730.21	0
1434	-0.109826	607580.2936	7744937.399	0
1435	-0.0995101	606238.8581	7744542.606	0
1436	0.225537	606893.5289	7743726.926	1
1437	0.0374989	608076.1102	7744659.317	0
1438	0.076703	608196.5311	7744289.604	0
1439	-0.0228859	606466.8237	7743566.947	1
1440	-0.0228859	606308.7648	7743580.78	1
1441	-0.0350947	607209.7425	7745020.46	0
1442	0.181434	606661.4731	7744868.503	0
1443	0.00155203	607671.0018	7744464.535	0
1444	-0.0289386	608086.1744	7745126.785	1
1445	0.0116519	607159.6109	7745296.659	0
1446	-0.0399861	607375.6693	7744882.196	1
1447	0.0365072	607322.9799	7744985.736	0
1448	0.0452901	608122.8422	7743131.743	0
1449	0.264357	608132.0777	7743850.404	0
1450	0.181434	606433.8414	7744418.985	1
1451	0.0141399	607903.0691	7744403.266	0
1452	0.181434	606163.0196	7744506.745	0
1453	0.0790385	607636.7373	7744228.248	0
1454	-0.0399044	607657.4001	7744477.767	0
1455	-0.052842	606607.1274	7744267.166	0
1456	0.181434	606488.7706	7744881.861	0
1457	0.234386	608181.3599	7744118.544	0
1458	-0.0399044	607992.5624	7744338.549	0
1459	0.181434	606210.4273	7744478.907	0
1460	-0.121285	606314.2876	7744105.675	0
1461	0.181434	606283.8622	7744489.424	0
1462	0.114863	607073.8178	7744737.859	0
1463	-0.0674875	607770.4742	7744505.197	0
1464	-0.121285	606269.3452	7743927.602	0
1465	0.181434	606665.2482	7744367.282	0
1466	-0.0933051	606510.1235	7744010.369	0
1467	-0.0790781	607233.5988	7744133.251	0
1468	0.0225	607298.2985	7744902.173	0
1469	-0.177633	605665.9268	7744340.222	0
1470	0.00945236	607241.8545	7744778.003	1
1471	-0.00349803	607346.1414	7744912.773	1
1472	0.00302052	605540.5395	7744010.166	0
1473	-0.0426268	607272.0505	7744819.48	0
1474	0.154011	607130.8701	7744022.567	0
1475	0.0353155	607843.0281	7744176.146	1
1476	-0.0694265	606879.7893	7744650.658	0
1477	-0.0694265	607239.1889	7744630.605	0
1478	0.0829548	605478.252	7742056.316	1
1479	0.191131	607515.7175	7744495.454	1
1480	0.109827	607663.5425	7745109.75	0
1481	0.0090182	607393.8816	7744726.019	0
1482	-0.0312683	608190.1165	7744205.953	0
1483	-0.0145544	607428.6097	7744151.613	0
1484	-0.0312683	608366.0528	7744164.48	0
1485	-0.0822206	607581.0717	7745054.135	0
1486	-0.0700073	606663.3282	7742788.551	1
1487	0.106378	608648.6385	7743206.726	0
1488	-0.0822206	607700.5547	7745315.587	0
1489	0.0490381	606564.2731	7739946.979	1
1490	-0.0089866	607942.4001	7744406.785	0
1491	-0.0822206	607823.1672	7745222.883	0
1492	0.148429	606217.4014	7744027.072	0
1493	0.15199	605997.7	7744072.856	0
1494	0.0723373	605700.1226	7744508.036	0
1495	-0.00323157	608064.265	7744714.124	0
1496	0.131347	605723.1221	7744278.01	0
1497	-0.0403998	606223.441	7743252.799	0
1498	-0.00323157	608294.0606	7744736.256	0
1499	0.302282	605836.7634	7744416.334	0
1500	-0.00323157	608191.7478	7744734.103	0
1501	0.251359	606182.6547	7744096.109	0
1502	-0.017613	607340.8448	7744316.462	0
1503	0.0225794	608256.913	7744411.097	0
1504	0.206615	608368.3042	7744215.047	0
1505	0.031802	607579.3718	7745108.61	0
1506	-0.0547341	607850.5265	7744584.748	1
1507	-0.0319313	607714.1726	7745313.772	0
1508	-0.0484304	607590.7024	7744965.955	0
1509	-0.0484304	607423.1761	7744574.637	0
1510	-0.101266	607480.6122	7745276.223	0
1511	-0.0733904	607142.1235	7744844.1	0
1512	-0.00323157	608070.5713	7744599.719	0
1513	0.206615	608376.3585	7744124.453	0
1514	-0.0299425	606178.9107	7744291.757	0
1515	-0.00323157	608070.7903	7744621.828	0
1516	0.206615	607943.4376	7744020.763	0
1517	0.0453682	608271.0227	7744529.713	1
1518	0.097732	607699.9533	7744847.943	0
1519	0.206615	608182.9368	7744008.181	0
1520	0.103344	607974.757	7745240.823	0
1521	-0.0335399	607991.3981	7744871.292	0
1522	0.0389233	606727.0525	7742728.884	0
1523	0.103344	608064.4602	7744875.157	1
1524	-0.0702503	607924.5278	7744981.647	1
1525	0.111436	606660.7732	7744203.737	0
1526	0.249541	607383.8415	7742290.463	0
1527	0.0126229	607685.8013	7744861.472	0
1528	0.111436	607056.2293	7744444.217	0
1529	0.249541	607227.7636	7742185.447	0
1530	0.0126229	607624.5662	7744700.589	0
1531	0.0672074	606984.7977	7744757.05	1
1532	-0.0475093	606936.7813	7742836.746	0
1533	0.0799768	605841.3089	7744465.071	0
1534	-0.101266	607853.8013	7744918.15	0
1535	0.0834222	606212.1359	7744164.979	1
1536	0.00902044	606374.8222	7744118.038	0
1537	0.0218855	607532.6369	7744352.331	0
1538	-0.00568133	607428.6363	7744688.161	0
1539	0.111436	606775.8464	7744500.361	0
1540	-0.0498395	607836.1201	7744536.805	1
1541	-0.112436	606271.5739	7742342.306	0
1542	0.0758284	607658.6782	7744514.921	1
1543	0.247938	607031.6482	7744864.85	0
1544	0.0998161	607397.4203	7744268.702	0
1545	0.0663427	607791.4226	7744667.477	0
1546	0.06189	607830.6215	7743959.415	0
1547	-0.0688454	607267.1631	7744510.074	0
1548	-0.0270528	608037.2727	7744050.257	0
1549	0.190444	607627.2447	7743831.37	1
1550	-0.0123559	607390.3425	7744240.628	0
1551	0.175751	607307.4512	7744434.805	0
1552	-0.0881911	607866.2531	7744278.268	0
1553	-0.0881911	608174.679	7744451.336	0
1554	-0.000473132	607703.2189	7744792.86	0
1555	-0.0611265	607435.1924	7743609.187	1
1556	0.0290955	607884.8072	7743885.042	0
1557	-0.0772303	607679.2805	7744944.078	0
1558	-0.0223607	607225.9307	7743656.325	0
1559	-0.0141696	607503.7031	7744823.159	0
1560	0.149879	607389.7403	7744804.497	0
1561	0.0596024	606894.023	7744204.696	1
1562	-0.144545	607258.435	7745157.682	0
1563	0.108468	607303.3197	7744492.837	0
1564	0.116527	605440.7157	7742691.388	0
1565	0.317653	608444.1513	7741525.534	0
1566	-0.0218209	607390.3215	7741260.295	0
1567	-0.0526029	607563.7844	7742047.259	1
1568	-0.0100695	607796.7682	7744684.514	0
1569	0.088362	606742.7686	7743531.683	1
1570	-0.0699936	607016.2836	7744119.182	0
1571	-0.0699936	607551.6156	7744213.891	0
1572	-0.00638781	607472.2637	7743562.956	0
1573	0.0519716	606945.4071	7744984.534	1
1574	-0.0151218	606915.7026	7744597.97	0
1575	0.173156	607430.02	7744314.773	1
1576	0.173156	607638.0591	7744479.78	1
1577	-0.096065	607224.6716	7744361.054	0
1578	0.106399	607372.2932	7743296.416	0
1579	-0.00542221	607261.5277	7743630.419	0
1580	-0.00542221	607115.7935	7743508.591	0
1581	-0.00542221	607063.7086	7743706.745	0
1582	0.106399	607699.4136	7743541.91	1
1583	-0.102421	606667.6838	7744034.049	0
1584	-0.0183796	607532.6589	7744758.723	0
1585	0.125267	607204.5084	7744537.61	0
1586	0.125267	607515.151	7744472.411	0
1587	-0.0296809	608060.0889	7744743.634	0
1588	0.437642	607759.9691	7743874.688	0
1589	0.202473	607374.2027	7744041.448	0
1590	0.239344	606781.4752	7744742.312	0
1591	0.0171669	606450.2158	7743709.474	0
1592	-0.0479399	607265.4416	7744409.139	0
1593	0.0862647	606823.0821	7744772.62	1
1594	-0.0381097	606798.3334	7744760.587	0
1595	0.0130817	605627.061	7741029.713	0
1596	0.287106	605885.4638	7741005.327	0
1597	-0.027964	605996.6737	7741310.373	0
1598	-0.027964	605843.8491	7741273.479	0
1599	0.109305	605932.8579	7741313.733	0
1600	0.0676988	605982.7599	7741487.46	0
1601	-0.262689	606419.1967	7741425.655	0
1602	0.160106	605886.0811	7741316.747	0
1603	-0.0354431	605159.8722	7741951.006	0
1604	0.190256	605957.6346	7742055.211	0
1605	-0.0753375	606833.3613	7741908.449	0
1606	0.0545811	605167.0603	7741758.188	0
1607	-0.0622192	606735.9373	7742187.209	0
1608	-0.0428498	608065.7924	7744557.78	0
1609	0.301603	605406.2483	7741572.461	0
1610	-0.0969306	607479.2942	7744007.487	0
1611	0.151174	607215.6017	7743698.422	0
1612	0.151174	606829.0913	7743669.131	0
1613	-0.130288	606898.3231	7744894.217	0
1614	0.000692815	605621.9271	7741741.638	0
1615	0.138806	605029.654	7742792.502	1
1616	0.00992289	605676.0836	7742065.577	0
1617	0.105021	607102.5728	7744242.7	1
1618	-0.0797252	607063.1094	7744338.763	0
1619	-0.105225	605445.3842	7741564.195	0
1620	0.218832	607940.9541	7744266.314	0
1621	0.00564615	606953.0293	7744274.01	0
1622	-0.00993293	607239.6475	7744037.338	0
1623	0.275816	607900.876	7743570.434	0
1624	-0.0380731	605486.9974	7741513.234	0
1625	-0.00784675	606117.627	7744424.4	0
1626	-0.00993293	607503.7824	7743521.005	0
1627	0.0569368	605722.199	7741733.798	1
1628	-0.0192325	607940.2452	7744688.342	0
1629	0.00206845	606096.7444	7741919.844	0
1630	0.122141	607419.502	7744833.943	0
1631	0.495208	607088.426	7742405.479	0
1632	0.122141	607547.2026	7744771.391	0
1633	0.495208	606952.0354	7742445.08	0
1634	0.0737519	607017.089	7744656.807	0
1635	0.275529	608078.5987	7745188.975	0
1636	0.0320895	605855.4874	7742159.704	0
1637	-0.00919427	608224.6367	7743990.855	1
1638	-0.0212561	607459.8273	7743983.07	0
1639	-0.0488508	606284.0805	7741465.225	0
1640	0.127337	607256.2493	7744651.082	0
1641	-0.0212561	607761.4415	7744102.831	0
1642	0.0449923	607546.5953	7744976.304	0
1643	0.18135	608023.2824	7744315.263	0
1644	-0.0773349	606021.1662	7741620.972	1
1645	0.0449923	607605.1484	7744902.359	0
1646	-0.0825835	607411.7362	7744255.909	1
1647	0.18135	607743.8775	7743914.583	0
1648	-0.0183768	607100.4062	7744739.491	0
1649	-0.130154	606384.4123	7744130.121	0
1650	0.270967	605953.682	7741528.557	0
1651	0.281619	605485.6765	7741996.209	1
1652	-0.0730419	605680.1393	7742356.294	0
1653	-0.0169072	607570.5075	7745349.482	0
1654	0.0660332	607481.1133	7744236.738	1
1655	-0.00680138	605805.0154	7741985.95	0
1656	-0.0350947	607371.3133	7745083.987	0
1657	0.171	605206.1306	7742023.907	0
1658	-0.0169072	607614.951	7745393.879	0
1659	0.230726	607983.5469	7744155.35	0
1660	-0.0827209	608129.7156	7744089.889	0
1661	-0.0932925	607477.8161	7743637.925	0
1662	0.16511	607518.4132	7744159.647	1
1663	0.161508	605770.0715	7741712.145	0
1664	0.292997	607824.0042	7744535.207	0
1665	0.238302	607657.4296	7744243.703	0
1666	0.161508	605935.2831	7741713.385	1
1667	-0.0317314	608027.2458	7744773.259	0
1668	0.238302	607126.8279	7743952.292	0
1669	0.0438752	608087.0446	7743960.266	0
1670	0.0660332	607656.6342	7744209.964	1
1671	0.0438752	607882.9942	7744053.658	0
1672	0.0660332	607464.4594	7743873.223	1
1673	0.0807254	605924.7984	7742115.996	0
1674	0.146576	606803.3013	7744149.959	0
1675	0.120898	605841.9993	7744088.118	0
1676	0.120898	605545.0103	7744075.753	1
1677	0.164243	605704.7564	7741837.745	0
1678	-0.0232193	607293.6258	7743690.792	0
1679	-0.0466624	607580.9996	7743499.975	1
1680	-0.0881816	605598.8893	7741389.419	1
1681	0.058659	606077.1254	7744059.143	0
1682	0.197353	607668.8839	7744843.143	1
1683	0.210048	606096.0072	7744072.468	0
1684	-0.192683	606040.2085	7741385.33	0
1685	0.0399598	608581.6244	7743792.879	0
1686	0.0145537	605486.3345	7741780.913	0
1687	0.27975	608097.5185	7744142.652	0
1688	-0.00166996	606626.5729	7742143.268	0
1689	0.0516777	607768.0098	7744969.297	0
1690	0.0841512	608483.4848	7743768.707	0
1691	-0.00166996	606817.3092	7742085.136	0
1692	0.0516777	607738.5572	7745081.66	1
1693	0.0841512	608746.467	7743778.537	0
1694	-0.00166996	606800.1051	7742225.165	1
1695	0.0649439	607839.2504	7745205.759	1
1696	-0.00166996	606934.8344	7742381.927	1
1697	-0.128704	607122.4975	7745001.456	0
1698	-0.0567869	608144.2345	7744437.608	0
1699	-0.0331327	605680.7584	7741397.846	0
1700	-0.0567869	607952.4275	7744883.602	0
1701	-0.0261967	607513.079	7745002.478	0
1702	0.146514	608586.274	7744081.173	0
1703	-0.0612792	607597.9059	7744767.691	0
1704	-0.0891296	605997.3241	7743989.504	0
1705	-0.0612792	607873.4918	7745021.347	0
1706	-0.117898	606748.0123	7741612.522	1
1707	-0.117898	606726.6931	7741616.159	0
1708	-0.00942799	607399.6531	7743581.054	0
1709	-0.0757536	605222.9866	7741819.429	0
1710	-0.13888	606224.8049	7743612.718	0
1711	0.310433	605137.6637	7742210.692	0
1712	0.177418	607341.545	7744302.718	1
1713	-0.0506316	608035.0965	7744512.615	0
1714	-0.1555	606756.2718	7741713.746	0
1715	-0.0506316	608199.9595	7744691.51	0
1716	0.0829314	606397.098	7744319.943	0
1717	-0.109316	605197.1254	7742558.57	0
1718	0.0441975	608032.2693	7744312.982	1
1719	0.0543434	607697.2694	7744822.713	1
1720	0.00771693	607414.9849	7745134.797	1
1721	0.0160319	605468.0198	7741948.788	0
1722	0.0441975	607754.4207	7744719.226	0
1723	0.0672414	608056.5718	7744335.478	0
1724	0.0160319	605277.437	7742062.559	0
1725	0.130653	607665.5176	7744617.052	0
1726	0.0672414	607874.8377	7744455.733	0
1727	-0.0244341	607713.4505	7744841.115	0
1728	-0.0626954	605078.6456	7742415.359	0
1729	-0.0909027	607426.3538	7744529.912	0
1730	-0.024517	607890.2424	7744833.91	0
1731	-0.126056	605138.0008	7742463.051	1
1732	-0.00921862	608046.5757	7744898.33	0
1733	-0.0909027	607782.2493	7744835.03	1
1734	0.239	607458.6255	7744738.805	0
1735	-0.00921862	607695.1803	7744738.091	0
1736	0.0257521	607755.7526	7744400.702	0
1737	0.0616341	607397.1574	7744526.634	0
1738	-0.0667954	606764.6672	7741344.838	0
1739	0.00640465	607769.6425	7744696.15	0
1740	0.0114589	606302.5216	7741877.523	0
1741	-0.0739356	607672.2004	7744823.814	0
1742	0.0114589	606012.1062	7742058.841	0
1743	-0.0149141	607011.1262	7744668.797	0
1744	0.0892704	607877.0388	7744623.022	0
1745	-0.0739356	607673.7948	7744767.795	0
1746	-0.0146796	606290.651	7741728.735	1
1747	0.0760934	607923.9601	7744649.014	1
1748	0.0892704	607993.8157	7744445.733	0
1749	-0.0146796	605844.6176	7742041.033	0
1750	-0.0644918	607474.1614	7744907.338	1
1751	0.268177	607528.3163	7745024.174	0
1752	0.131214	606099.262	7742224.903	0
1753	-0.0236545	607708.4293	7745273.995	0
1754	0.268177	607618.4067	7744871.461	0
1755	-0.0903843	608326.1986	7743976.545	0
1756	-0.0720287	606052.2248	7741554.494	0
1757	0.221828	606974.5969	7744312.818	0
1758	0.12726	607644.5005	7744599.56	0
1759	-0.0903843	608399.8437	7743813.964	0
1760	-0.0720287	606126.016	7741692.48	0
1761	0.0202389	607383.5056	7744962.009	0
1762	0.0129292	606879.2613	7744296.178	0
1763	-0.0778446	607702.2973	7744890.022	0
1764	-0.0720287	605993.8629	7741983.851	0
1765	0.00633121	607304.0323	7744465.868	0
1766	0.247701	607693.047	7744065.166	0
1767	-0.038333	607787.0555	7744772.807	0
1768	-0.0195349	607690.5838	7744850.939	0
1769	-0.038333	607309.6158	7744648.905	1
1770	0.0875428	607900.8191	7743824.459	0
1771	0.031257	607454.1551	7744517.557	0
1772	0.106013	606479.9794	7744458.355	1
1773	-0.106131	607156.4831	7743550.089	0
1774	0.167409	607762.2607	7744493.662	0
1775	0.00258853	605093.7374	7741703.522	0
1776	0.107706	607303.1071	7744109.355	0
1777	0.239027	607937.3403	7744781.275	1
1778	-0.0988244	606089.3711	7744729.92	0
1779	0.239027	607856.2587	7744557.283	0
1780	-0.13398	607206.4362	7743633.005	0
1781	-0.0243433	606911.2776	7744140.27	0
1782	0.166191	606098.5514	7744640.294	0
1783	0.0941402	607457.6787	7744468.072	1
1784	-0.13398	606977.41	7743772.683	0
1785	-0.112765	607566.1101	7744356.703	0
1786	0.0314194	608024.4106	7744698.727	0
1787	0.100357	606955.82	7744343.06	0
1788	-0.002538	607367.7697	7744667.403	0
1789	-0.127091	607963.7327	7744410.817	0
1790	-0.0230316	607224.9259	7743951.684	0
1791	0.0314194	607798.8877	7744980.035	0
1792	-0.0932925	607242.9027	7743585.032	0
1793	-0.0230316	607219.7867	7743659.951	0
1794	-0.0652437	608442.0134	7744212.306	0
1795	0.228553	607183.131	7743275.13	1
1796	-0.0652437	608305.2464	7744216.741	0
1797	-0.065093	607504.8626	7744760.406	1
1798	0.228553	607193.0652	7743265.994	0
1799	-0.112317	608114.0146	7744807.948	0
1800	-0.0336761	607295.8489	7744498.479	0
1801	-0.0363724	606121.9768	7744368.3	0
1802	-0.0995158	607152.899	7743776.256	0
1803	-0.118654	605723.46	7741711.204	0
1804	0.121569	607181.8451	7744113.797	1
1805	-0.0615363	605541.3141	7741555.845	0
1806	-0.0437172	607219.6148	7744146.964	0
1807	-0.0466752	605954.5715	7741743.408	0
1808	0.115299	607910.1719	7743964.033	0
1809	0.0746902	606841.9601	7743918.321	0
1810	-0.0800732	605564.2852	7744269.083	0
1811	-0.0643778	605628.685	7741339.011	0
1812	-0.0540153	607613.9749	7745113.726	0
1813	0.194969	607637.0939	7744641.007	1
1814	-0.170391	605533.728	7741683.212	0
1815	-0.0467875	606287.1235	7744562.87	1
1816	-0.0647319	607792.2651	7745101.277	1
1817	0.0684242	606396.6008	7744376.575	0
1818	-0.0797252	606989.7034	7744454.148	0
1819	0.0684242	606464.7355	7744641.469	0
1820	0.0841327	605619.0449	7741696.601	0
1821	-0.0647319	607648.5256	7744772.911	0
1822	-0.0893983	605610.6029	7744654.758	0
1823	-0.0932925	607294.3814	7743679.12	0
1824	-0.00587082	607618.9678	7744167.38	0
1825	0.143943	605595.0453	7740805.218	0
1826	-0.0169099	607431.0983	7741394.286	1
1827	-0.066264	607995.1309	7744899.098	1
1828	-0.0266787	606398.8973	7744528.538	0
1829	-0.0192325	607881.5563	7744398.162	0
1830	-0.0995158	607145.1941	7743943.865	0
1831	-0.0995158	607305.8963	7744001.522	0
1832	-0.157745	606819.7374	7743835.229	0
1833	0.0824867	605974.0022	7744559.837	0
1834	0.0824867	605848.8492	7744360.588	0
1835	-0.141096	606570.0884	7743926.444	0
1836	-0.141096	606381.275	7744299.367	0
1837	0.0516777	607665.4762	7744909.472	0
1838	0.159303	607292.5755	7744893.286	0
1839	0.074841	607600.3744	7743870.576	0
1840	-0.0483142	608067.0017	7745034.662	0
1841	0.260809	606016.451	7744801.062	0
1842	-0.161838	609059.9798	7742425.715	0
1843	0.260809	606396.029	7744442.835	0
1844	-0.161838	608610.9151	7742032.196	0
1845	-0.0843359	607544.3108	7744935.445	0
1846	0.122528	608014.5055	7743929.958	1
1847	0.0700603	607050.0152	7743575.878	1
1848	0.0495778	605733.7119	7744552.452	0
1849	0.204676	606687.9823	7743893.523	0
1850	-0.200406	606736.2102	7744981.291	1
1851	-0.0388739	607877.0513	7743648.596	0
1852	0.0516777	607442.5014	7745350.6	1
1853	0.0516777	607561.414	7745203.277	1
1854	-0.0381505	606576.6491	7744191.645	0
1855	-0.019128	608049.3445	7744411.511	0
1856	-0.019128	607879.8307	7744964.759	0
1857	0.00802399	608414.4411	7744750.276	0
1858	0.0767086	607340.4362	7744440.06	0
1859	0.217963	607655.9113	7744541.984	0
1860	0.217963	607644.7531	7744215.555	0
1861	-0.0950123	607552.5394	7744677.796	0
1862	0.0245772	606938.0271	7744099.173	0
1863	-0.0950123	607462.8626	7745054.464	0
1864	-0.0991393	607422.4296	7744376.803	0
1865	-0.047369	606560.6995	7745012.713	0
1866	0.150737	603700.8551	7742792.284	0
1867	0.0779046	606911.5905	7743456.641	0
1868	-0.0642111	606789.7681	7744498.968	0
1869	0.00906697	608017.1549	7744114.664	0
1870	0.00564615	606842.1955	7743974.206	0
1871	-0.0347825	607024.9994	7743331.635	0
1872	-0.0593097	608572.3183	7743807.297	0
1873	-0.0843359	607412.2507	7744792.066	0
1874	0.0315426	606539.3204	7743726.877	0
1875	-0.0593097	608418.545	7743692.242	0
1876	-0.0191148	607722.1775	7744940.416	0
1877	-0.106048	606389.9746	7744918.763	0
1878	0.12807	606536.4861	7744310.048	0
1879	-0.106048	606131.486	7745256.239	0
1880	-0.106048	605977.2907	7744795.578	0
1881	0.217963	607369.3347	7744431.234	0
1882	-0.0448422	607591.0038	7744254.33	0
1883	0.0477913	607725.9246	7744826.451	0
1884	-0.0313285	607591.6018	7744309.623	0
1885	0.21838	607278.6873	7743905.754	0
1886	0.045858	607386.4908	7743854.801	0
1887	0.066176	606634.7352	7744362.834	0
1888	0.126189	606565.8788	7744143.183	0
1889	-0.0517496	606763.1853	7743418.812	0
1890	0.271263	608007.8698	7744220.463	0
1891	0.0171678	606985.6299	7744820.633	0
1892	0.271263	607507.6189	7744003.633	0
1893	0.0184473	607761.7416	7744733.415	0
1894	0.271263	607562.0744	7744442.52	0
1895	0.0241344	606632.7773	7744716.685	1
1896	0.0858823	607717.396	7744432.393	1
1897	0.0595062	607889.9202	7744457.809	0
1898	-0.0533565	606631.0946	7743276.597	0
1899	-0.0533565	606557.7424	7743663.583	0
1900	-0.0341189	607218.0575	7745155.163	0
1901	-0.0341189	607246.6354	7744683.182	0
1902	0.0504649	607174.4952	7744645.739	0
1903	0.0504649	607139.5113	7744446.555	1
1904	0.0270594	607191.0402	7743775.103	0
1905	0.0184473	607748.9492	7744833.358	0
1906	0.0479302	607841.4881	7744653.787	0
1907	0.0430599	606291.0363	7744461.348	1
1908	0.019629	606944.6397	7744765.545	0
1909	0.127337	607199.1857	7744685.948	0
1910	-0.0595197	606442.0897	7744027.738	0
1911	0.16304	607244.1911	7744856.494	0
1912	0.16304	607476.4996	7744511.883	0
1913	-0.12753	607010.1278	7744716.216	0
1914	0.0267232	607160.0084	7745088.222	0
1915	-0.000790982	607154.0029	7744426.282	0
1916	0.0392362	607367.254	7743729.913	0
1917	0.260809	606471.681	7744604.441	0
1918	0.0529995	608397.7365	7743221.091	1
1919	0.0529995	608428.1312	7743748.766	1
1920	0.00820389	607258.675	7743594.007	0
1921	0.141406	608244.5002	7744099.033	0
1922	0.141406	608054.2611	7743715.069	0
1923	-0.0561617	608124.7347	7743927.903	0
1924	-0.00541149	608555.3048	7743891.76	0
1925	0.219752	607814.7284	7744300.029	0
1926	-0.0333972	606677.0517	7743979.499	0
1927	0.129667	605535.0961	7744738.24	0
1928	0.0690683	605530.7963	7744555.934	0
1929	-0.0461732	608066.3851	7744322.505	0
1930	0.157393	607384.8938	7744488.618	0
1931	-0.131109	607522.5092	7744043.588	0
1932	0.197449	605601.8523	7742309.86	0
1933	0.150278	605407.5483	7741455.602	0
1934	0.123622	605812.676	7741226.287	0
1935	0.00226397	605639.9425	7741578.703	0
1936	0.304941	606559.0464	7742056.342	0
1937	-0.0201213	605547.1319	7742462.957	0
1938	0.101263	604223.7908	7741109.359	0
1939	0.00902044	606180.4724	7744072.735	0
1940	0.0342122	605512.5466	7741521.32	0
1941	-0.0609692	606025.1461	7741478.074	0
1942	-0.121841	606423.595	7741841.291	0
1943	0.084932	605916.2405	7741358.007	0
1944	-0.0338815	606447.2615	7741964.237	0
1945	-0.144219	605767.5504	7741342.15	0
1946	-0.00640935	606756.584	7741600.703	0
1947	0.0770872	605835.7215	7741186.016	1
1948	-0.033844	605797.7318	7741030.417	0
1949	-0.0779791	605502.6225	7741249.717	0
1950	0.00196261	605684.5913	7741284.051	0
1951	-0.106749	605374.7494	7743002.747	0
1952	-0.0888114	605664.0774	7741251.87	0
1953	0.137166	605953.2048	7741406.361	0
1954	-0.0491748	605449.24	7742885.161	1
1955	-0.169267	605184.4964	7741506.383	0
1956	0.207335	605781.7363	7741242.868	0
1957	-0.0941839	606011.8045	7742457.592	1
1958	-0.0941839	605468.6783	7742573.222	0
1959	0.161878	605861.7508	7742118.089	0
1960	-0.00102755	605453.7517	7742837.251	1
1961	0.161878	606123.7063	7741857.118	0
1962	0.0172617	605466.0566	7742668.552	0
1963	0.08528	605300.0194	7742894.503	0
1964	-0.0606947	605943.5086	7742747.235	0
1965	-0.0570367	605912.2623	7742304.315	0
1966	0.274436	605778.3038	7742614.341	0
1967	-0.108765	605929.9558	7742247.61	1
1968	-0.134181	605474.8216	7742641.996	0
1969	0.0240426	605078.2273	7742806.838	0
1970	-0.161281	606458.2169	7741729.196	0
1971	-0.105356	607508.9008	7741750.019	0
1972	0.118443	605348.7029	7742074.89	0
1973	-0.123057	605021.1823	7742863.933	0
1974	0.0230427	605469.1038	7741813.814	0
1975	-0.00290374	605834.3703	7742933.483	0
1976	-0.105439	604382.542	7741207.357	0
1977	-0.105439	604409.339	7741068.033	0
1978	-0.0371209	604966.9997	7741889.02	0
1979	0.201579	605566.0664	7742516.618	0
1980	-0.105439	604143.8073	7741596.195	0
1981	0.0518871	606219.193	7742289.07	0
1982	-0.0757537	606552.678	7741872.139	1
1983	-0.0594941	605045.8777	7741218.515	0
1984	-0.0273583	607900.7208	7744805.246	0
1985	-0.0757537	606251.8729	7741676.947	0
1986	-0.0549549	605747.0015	7741925.893	1
1987	-0.0610642	605497.5152	7741769.589	0
1988	0.205867	606055.2709	7741782.021	0
1989	-0.153874	606285.0349	7741496.609	0
1990	-0.0224337	605344.6045	7742076.045	0
1991	0.205867	605686.0345	7742142.812	0
1992	0.337465	605762.2841	7741784.058	1
1993	0.205867	605960.3349	7742174.553	0
1994	-0.0461375	606403.775	7742065.954	0
1995	-0.154267	605222.5693	7740869.949	0
1996	0.0546799	605538.2839	7742006.011	0
1997	0.0731002	606285.3887	7741830.165	0
1998	0.0546799	605613.1359	7741523.497	0
1999	0.0358285	606246.9886	7741188.031	0
2000	0.00619029	605138.2949	7741585.715	0
2001	-0.0123696	606378.3184	7741284.135	0
2002	-0.0574901	605426.9262	7742029.545	0
2003	-0.0428693	606545.5444	7741428.938	0
2004	-0.0316803	606250.3452	7741649.735	0
2005	0.0675453	606582.0485	7741422.518	0
2006	0.0235879	605730.4371	7741587.869	0
2007	0.230281	605221.4699	7742727.547	0
2008	-0.00905988	605828.9862	7741741.093	1
2009	0.0391976	606444.5632	7741941.122	0
2010	-0.0502637	605441.2636	7742949.923	0
2011	-0.0960586	603221.2904	7740890.956	0
2012	0.0391976	606228.3561	7741961.778	0
2013	-0.0980551	605014.6188	7742941.982	0
2014	-0.0498692	605751.5868	7741873.604	0
2015	-0.078055	603429.3134	7741112.435	0
2016	0.122919	605704.0576	7741903.041	0
2017	-0.0201456	604987.7645	7742524.015	0
2018	-0.0139912	605796.3797	7741747.892	0
2019	0.146555	606552.553	7742137.378	0
2020	0.122919	605937.2794	7741748.054	0
2021	0.313692	605695.6696	7741881.715	0
2022	0.133991	606435.8541	7742950.703	1
2023	0.00582807	605994.2584	7741792.577	0
2024	0.16025	605480.8436	7742089.209	0
2025	0.171193	605923.543	7741425.208	0
2026	0.16025	605461.8212	7741918.553	0
2027	-0.100618	605164.0329	7742322.132	0
2028	0.171193	605933.6808	7741871.09	0
2029	-0.0225255	606233.1613	7741247.986	0
2030	-0.0434503	605241.0681	7741447.164	1
2031	-0.146802	605099.2217	7742570.484	0
2032	0.171193	606021.4858	7741775.528	0
2033	0.139239	605231.3354	7742896.899	0
2034	-0.170545	606303.7601	7741672.212	0
2035	-0.0580512	606460.1198	7741765.709	0
2036	-0.140455	605776.5424	7741050.658	1
2037	-0.170545	606385.8208	7741656.926	0
2038	-0.0117861	606523.6365	7741660.639	0
2039	-0.0406368	605965.9147	7741165.653	0
2040	-0.140455	605712.9026	7741000.278	0
2041	0.0712702	606212.5393	7741599.92	1
2042	-0.00779278	605979.2852	7741278.743	0
2043	0.0681498	605913.9671	7742702.667	0
2044	0.424844	606250.5668	7741142.23	0
2045	0.0750509	605261.6744	7740790.921	0
2046	-0.0850556	606377.3067	7741474.44	0
2047	0.0537548	606155.3355	7742293.286	0
2048	0.0750509	605521.1501	7741062.977	0
2049	-0.00858764	606394.579	7740990.483	0
2050	0.197559	605152.1098	7743068.561	0
2051	0.0552991	606138.7447	7741512.366	0
2052	-0.082571	606288.9321	7742063.908	0
2053	-0.0279096	605127.6088	7741091.528	0
2054	-0.000358565	606330.1669	7741678.852	0
2055	-0.0253868	605173.5541	7742835.514	0
2056	0.0727243	605737.1757	7742113.788	0
2057	-0.0279096	605532.1882	7741380.3	0
2058	0.104821	605687.9652	7741563.081	0
2059	-0.0253868	605406.9995	7742593.156	0
2060	-0.0682377	606178.2324	7742173.023	0
2061	0.0297973	605902.7423	7741947.464	0
2062	0.277372	606137.9536	7741725.27	0
2063	0.151617	605378.3961	7741494.906	0
2064	-0.104386	605588.0567	7741347.518	0
2065	0.197272	606102.9713	7741528.357	0
2066	-0.0461375	606220.1413	7742396.489	0
2067	0.198986	605788.1065	7741416.207	0
2068	-0.0514771	605951.0678	7742041.767	1
2069	0.197272	605688.5726	7741319.957	0
2070	0.156818	606255.3274	7741286.554	0
2071	0.197272	606012.6422	7741222.189	0
2072	-0.105465	607549.5715	7742471.867	0
2073	0.146421	606034.6083	7741482.011	0
2074	-0.125703	605959.9948	7741079.916	0
2075	0.250941	605540.4981	7741199.372	0
2076	0.170151	605667.0683	7741748.298	1
2077	0.0933921	605894.3605	7741969.742	0
2078	-0.125703	605694.0555	7741317.004	0
2079	0.141733	605579.4089	7743107.44	1
2080	0.170151	605518.1727	7741885.414	0
2081	0.146421	605881.8425	7741636.491	0
2082	-0.0201213	605723.4009	7742365.892	1
2083	0.0676567	605724.7026	7741502.883	0
2084	-0.0201213	605651.8032	7742615.152	0
2085	0.0244034	605501.2857	7741397.188	0
2086	-0.100835	605961.1091	7741375.802	0
2087	-0.0300206	606004.0025	7741630.959	0
2088	-0.0201213	605516.1308	7742279.94	0
2089	-0.0199161	606749.0136	7742178.229	0
2090	-0.122164	605042.8439	7742218.348	0
2091	-0.0300206	606344.0915	7741505.588	0
2092	-0.122164	605151.4847	7741996.641	0
2093	0.0228799	605190.9422	7741108.438	0
2094	-0.0854078	605712.7917	7742662.788	0
2095	0.0553973	606400.3066	7741087.399	1
2096	-0.0916286	605376.539	7741854.167	0
2097	0.0518286	605472.4913	7742050.087	0
2098	0.203696	605701.7342	7741562.348	1
2099	0.00888502	605951.3421	7741645.163	1
2100	-0.117689	604628.2692	7741638.046	0
2101	0.0796839	605971.6412	7741704.655	0
2102	-0.00188526	605556.8293	7742284.206	0
2103	0.0633677	606671.0728	7742001.95	0
2104	0.0587805	605740.7598	7741199.535	0
2105	0.105219	605785.1415	7742592.219	1
2106	-0.0449391	606390.8	7741751.457	1
2107	0.0587805	605606.582	7741411.094	0
2108	0.040669	605345.6336	7742731.688	0
2109	0.0612502	605900.0286	7742524.976	0
2110	0.0587805	605251.8668	7741373.579	0
2111	0.0233929	605579.726	7741866.954	0
2112	0.0514862	605218.5951	7742912.161	0
2113	-0.0251763	605495.632	7742728.745	0
2114	-0.140455	605776.879	7741399.964	0
2115	0.0514862	604868.3935	7742591.911	1
2116	0.00960025	607007.9936	7740779.099	0
2117	0.0514862	605431.034	7742952.554	1
2118	-0.0829908	605087.1508	7742690.648	0
2119	0.0121701	605803.9719	7742415.806	0
2120	0.0948894	605650.5483	7739909.887	0
2121	0.235463	606455.824	7742734.48	0
2122	0.180308	605435.3401	7741553.349	0
2123	-0.0139912	605965.7998	7741711.586	1
2124	0.0588706	605741.1366	7741570.796	0
2125	0.0588706	605592.6988	7741717.469	0
2126	0.0480696	605664.9043	7741388.983	0
2127	-0.140914	605906.0459	7741953.692	0
2128	0.235463	606313.4686	7743115.099	0
2129	-0.0703323	605808.7213	7742415.43	0
2130	-0.132081	606000.9762	7741229.377	0
2131	-0.0703323	606099.2171	7742062.066	0
2132	-0.100166	605429.1683	7740561.556	1
2133	-0.0325482	606676.1587	7741114.009	0
2134	0.0539018	605623.7559	7742859.667	0
2135	-0.0300018	606547.6631	7742505.162	0
2136	0.104189	606302.5084	7741580.951	0
2137	0.0128664	605701.8609	7742843.977	0
2138	-0.0591224	605920.6749	7741758.577	1
2139	-0.099599	605813.5958	7742082.551	1
2140	0.0972125	606389.6537	7741087.834	1
2141	-0.00728368	606188.213	7741824.087	0
2142	0.399575	605290.6874	7741176.985	1
2143	0.0972125	606855.6285	7741245.364	1
2144	-0.0195318	606415.8681	7742383.435	1
2145	-0.0845721	605253.9837	7741466.167	0
2146	0.195643	605814.4114	7742351.88	0
2147	-0.0441763	605681.7952	7741408.685	0
2148	-0.0534546	605297.2323	7741464.167	0
2149	-0.0324703	605575.9512	7741843.194	0
2150	0.0736765	606149.8358	7741460.806	1
2151	-0.120168	605579.6823	7741685.659	0
2152	0.195643	605920.3078	7742623.931	0
2153	0.16768	605671.7968	7741369.942	0
2154	0.16768	605525.8014	7741533.189	0
2155	-0.000131358	606696.0964	7742025.019	0
2156	-0.0814244	605520.0663	7742660.585	0
2157	0.052787	605953.6066	7741224.608	1
2158	0.0807327	605491.9856	7742578.315	0
2159	-0.0411814	604284.8453	7741197.955	0
2160	0.0807327	605499.2323	7742493.1	0
2161	0.221315	605865.0183	7741869.737	0
2162	-0.0157642	608816.3611	7741778.405	0
2163	-0.0822835	607029.5987	7743520.145	0
2164	-0.0781372	605503.8029	7741655.878	0
2165	-0.0264788	607347.2826	7740732.55	0
2166	-0.0105871	608452.8429	7741388.076	0
2167	-0.132288	606590.9689	7741800.227	0
2168	0.0551275	605984.2002	7742895.202	0
2169	0.0286562	605361.0324	7741435.51	1
2170	-0.040391	605446.5282	7743202.071	0
2171	-0.040391	605262.0191	7743084.652	0
2172	-0.114405	605441.8217	7742804.562	0
2173	-0.0014795	606505.8098	7741748.027	0
2174	-0.114405	605241.9868	7742913.726	1
2175	-0.114405	605275.8615	7742417.146	0
2176	-0.0201984	605896.4159	7742377.139	0
2177	-0.0338504	604935.0583	7742833.22	0
2178	0.0167318	605204.4301	7741495.799	1
2179	-0.00188526	605571.4813	7742235.131	0
2180	-0.0883297	606144.6713	7741559.312	0
2181	0.00833374	606372.5429	7741564.087	0
2182	0.104189	606386.4987	7741444.292	0
2183	-0.131911	605459.4409	7742220.996	0
2184	0.12004	606019.0996	7741787.625	0
2185	0.185607	604923.2341	7742170.818	0
2186	-0.0431657	605111.2051	7742542.753	0
2187	-0.0283581	605393.4693	7742733.708	0
2188	-0.101284	605408.436	7742105.652	1
2189	0.00963448	605374.6386	7741705.804	0
2190	-0.106921	605234.2722	7742163.233	0
2191	-0.106921	605079.3028	7742126.297	0
2192	0.0232255	604879.9202	7742697.373	0
2193	0.0985871	606277.7847	7741238.579	0
2194	0.0880618	604954.6564	7741949.827	0
2195	-0.0901957	606638.3123	7741472.887	0
2196	0.205234	605308.5974	7741895.121	0
2197	-0.18585	606028.6573	7741368.111	0
2198	-0.0795201	605279.9068	7741108.45	0
2199	0.00813337	606149.6681	7741427.691	0
2200	-0.144265	606019.1022	7741263.92	0
2201	0.0325552	605851.1918	7741147.77	0
2202	-0.0271251	605566.7275	7741370.986	0
2203	-0.0447622	605490.2888	7741150.428	0
2204	-0.116314	606323.4225	7741417.011	0
2205	0.163838	606092.8563	7742376.137	0
2206	0.0494704	605581.8422	7742704.899	0
2207	0.0494704	605328.1695	7742860.971	0
2208	-0.0671216	605418.3718	7741612.03	0
2209	0.0178849	605202.017	7743165.731	0
2210	0.0230427	605151.9265	7742010.037	0
2211	-0.0817241	605228.7634	7742954.924	0
2212	0.00583711	605516.9491	7743164.301	1
2213	-0.14825	605781.782	7743173.241	0
2214	-0.0302959	606376.8389	7742176.429	0
2215	-0.0549549	605529.8856	7741818.988	0
2216	0.00813327	605405.3725	7742571.323	0
2217	0.243495	605313.5111	7741459.061	1
2218	0.131213	605872.3457	7741290.71	0
2219	0.0540219	606750.3648	7742746.11	0
2220	-0.0669016	605863.5294	7741583.737	0
2221	0.095074	605639.6638	7741181.195	0
2222	0.243495	605403.6984	7741667.236	0
2223	0.064225	605546.7034	7742131.079	0
2224	0.328922	605412.3612	7741457.466	0
2225	0.328922	605597.2223	7741479.427	0
2226	0.0982566	605703.55	7741826.299	0
2227	0.0982566	605377.7046	7742218.376	0
2228	0.0982566	605458.5092	7742048.414	0
2229	0.0982566	605478.2203	7742171.963	0
2230	-0.0467446	605169.5923	7742016.083	0
2231	-0.092281	605955.7875	7741155.026	0
2232	0.0997671	605908.5937	7741328.164	0
2233	-0.115627	605359.0422	7741216.977	0
2234	0.0169416	605814.012	7741228.683	0
2235	0.0169416	605359.4605	7741462.257	0
2236	0.00905548	605471.8987	7741777.743	0
2237	0.146329	605728.283	7742028.246	0
2238	0.186795	605891.7801	7741669.584	0
2239	0.186795	605630.5971	7741557.919	0
2240	-0.0652903	606164.6721	7741743.588	0
2241	0.0993992	606408.1484	7741086.637	0
2242	-0.174922	606099.908	7741214.928	0
2243	-0.0431596	606653.6779	7741370.332	1
2244	0.0914309	606122.4454	7741593.157	0
2245	0.0228799	605685.6234	7741475.325	0
2246	0.0583572	607574.8176	7745000.411	0
2247	-0.00740561	605399.631	7741539.018	0
2248	-5.44253E-05	605662.8992	7741666.066	1
2249	0.172275	605869.5854	7741340.299	0
2250	-0.0421867	606029.1435	7741552.925	0
2251	-0.0962967	605681.9848	7742851.433	0
2252	-0.0390855	605367.8397	7742849.179	0
2253	0.0282165	605757.8755	7743025.724	0
2254	0.0282165	605988.0179	7742897.067	0
2255	0.115864	605691.4057	7742611.97	1
2256	0.026485	605842.9524	7741385.179	0
2257	0.136772	606813.5547	7742235.988	0
2258	0.225929	605443.6131	7741067.495	0
2259	-0.189504	606214.0087	7740033.855	0
2260	0.00228164	605640.4799	7741109.457	0
2261	-0.0811163	606390.6957	7742686.542	0
2262	0.151606	605270.9998	7741311.531	0
2263	-0.0350947	606081.5003	7742056.61	0
2264	0.00889711	605775.1745	7742933.544	0
2265	-0.0663316	606082.9068	7741792.884	0
2266	0.000649945	605307.6687	7741987.952	0
2267	-0.0663316	605982.9464	7741828.453	0
2268	-0.0901619	605221.8813	7741853.177	1
2269	0.0229485	605397.9212	7742574.722	1
2270	0.076354	606187.3208	7742205.978	0
2271	0.076354	606342.1313	7742429.487	0
2272	0.0357472	605862.7084	7741918.239	0
2273	-0.0631763	605755.9516	7741900.542	1
2274	-0.0467	605934.5739	7741341.156	0
2275	0.302603	606000.0357	7741552.002	0
2276	-0.101895	606326.896	7741283.959	0
2277	0.192154	605872.8825	7742033.066	0
2278	0.192154	605881.2214	7741884.119	0
2279	-0.0261427	605672.654	7742044.419	0
2280	0.0347155	606027.0645	7741243.846	0
2281	-0.0847522	605724.4787	7741568.071	1
2282	-0.0847522	605800.2408	7741659.986	0
2283	-0.0783187	608025.7632	7741633.239	0
2284	-0.0404672	607452.3801	7741931.522	0
2285	-0.00770419	605747.1097	7740758.927	0
2286	-0.00770419	606199.2202	7740676.434	0
2287	-0.0181892	606851.0799	7740279.402	0
2288	-0.0609773	607523.8057	7744683.928	1
2289	-0.0350947	606107.244	7742289.081	1
2290	-0.0350947	606089.9733	7742366.819	0
2291	-0.115983	606879.7152	7742004.012	0
2292	0.0715048	608592.2388	7743818.861	0
2293	0.028907	606125.9916	7741325.784	0
2294	-0.127956	606135.6934	7741738.463	0
2295	-0.0890434	606321.5772	7743532.783	0
2296	-0.0443154	605869.3756	7742240.864	0
2297	-0.12567	605873.6176	7741442.429	0
2298	-0.00295104	606126.57	7741687.941	0
2299	0.029387	605182.1719	7741881.253	1
2300	0.00557267	606049.5572	7741776.66	0
2301	0.0929502	605035.2394	7741975.925	1
2302	-0.00712228	606425.7514	7741915.94	0
2303	0.00773493	606024.8026	7741362.008	0
2304	0.00557267	606037.8157	7741840.378	0
2305	-0.0242367	605392.498	7742554.865	0
2306	0.296917	605616.7699	7742305.126	0
2307	-0.0633612	606167.4513	7741504.246	0
2308	0.246145	605234.3697	7741549.608	1
2309	0.0201322	605682.3285	7742076.665	0
2310	0.216884	605624.781	7743237.637	0
2311	0.0914309	606112.66	7741283.628	0
2312	-0.0257492	605618.5918	7742482.774	0
2313	0.0102263	605081.9393	7741932.161	0
2314	0.0914309	606662.2624	7741663.046	0
2315	-0.0257492	605639.8103	7742572.74	0
2316	0.107632	605324.7762	7741611.808	0
2317	0.0914309	606136.0149	7741484.884	0
2318	-0.160566	605420.798	7742762.331	0
2319	0.0620756	605323.9203	7742711.145	0
2320	0.0401004	605778.1079	7741906.511	0
2321	-0.0933762	606568.9735	7742296.889	0
2322	-0.112116	606061.3157	7742831.065	0
2323	-0.0437848	605793.3985	7741578.227	1
2324	0.0917358	605157.3368	7741901.239	0
2325	0.133991	606012.0123	7742817.034	0
2326	-0.0217823	606148.7922	7741620.968	0
2327	-0.0584724	605226.1563	7742962.038	0
2328	0.0131862	606303.8718	7740900.32	1
2329	0.0104606	605848.4238	7741635.776	0
2330	0.0131862	606502.1391	7741173.367	0
2331	-0.000973981	605338.4465	7741847.495	0
2332	0.0100922	603310.0682	7740849.145	0
2333	-0.0760976	605122.322	7743076.467	0
2334	0.10296	606489.0448	7741153.753	0
2335	-0.0564819	605949.0402	7740299.288	1
2336	-0.058972	605512.1976	7742019.695	0
2337	-0.135632	605533.7884	7741626.269	0
2338	-0.0564819	605489.1395	7740314.171	0
2339	-0.0441879	605935.323	7741324.77	0
2340	0.116428	606207.9306	7741595.331	0
2341	-0.0564059	605991.8622	7741376.197	1
2342	0.116428	605963.9179	7741387.15	0
2343	-0.134054	608140.2386	7740110.58	0
2344	-0.118718	603232.9332	7741140.746	1
2345	0.277372	606130.7346	7742038.294	0
2346	-0.018787	605833.7237	7740618.302	0
2347	-0.0270796	603268.1723	7740888.706	0
2348	0.379187	606620.8651	7741082.753	0
2349	0.047393	605938.4172	7740969.509	0
2350	0.145027	605106.0198	7741904.842	0
2351	0.379187	606498.0499	7740997.787	0
2352	0.047393	605776.7068	7740886.41	0
2353	0.258329	605325.3134	7741649.679	0
2354	0.0910232	605815.1644	7741699.185	1
2355	0.0212836	606069.9763	7740816.966	0
2356	-0.164851	606271.5308	7741513.405	0
2357	-0.0300905	606310.2227	7741192.578	0
2358	-0.0802725	605828.2074	7741967.713	0
2359	0.125358	604175.3086	7741247.018	0
2360	-0.0499784	605686.9741	7742144.827	0
2361	-0.0802725	605908.4685	7741910.283	0
2362	0.170151	605670.4567	7741987.884	1
2363	0.0737519	606672.5831	7744589.045	0
2364	0.115735	605795.9467	7742567.217	0
2365	-0.0874173	605823.3352	7742337.251	0
2366	-0.0920379	604981.4214	7742680.556	0
2367	-0.0402764	605921.3474	7741917.14	0
2368	0.0996528	606123.4932	7741429.599	0
2369	0.0011952	605141.6642	7742676.501	0
2370	0.0456121	605400.7096	7742729.373	0
2371	0.0868039	605563.6132	7742025.739	0
2372	-0.169384	605283.6513	7742808.801	0
2373	0.00897463	605829.4493	7741805.333	0
2374	0.0929203	605430.1225	7742592.965	0
2375	0.125358	604599.7247	7741419.829	0
2376	-0.0978796	605027.8955	7742837.242	0
2377	-0.020054	605045.4056	7742418.091	0
2378	0.105961	605196.1031	7742972.643	0
2379	0.0659845	606464.2644	7741680.11	0
2380	0.115864	605549.7448	7742940.936	0
2381	-0.0883403	606525.1521	7742309.689	0
2382	-0.132522	604976.6991	7742728.15	0
2383	-0.0883403	606146.901	7742330.981	0
2384	-0.123771	606481.3649	7741531.429	0
2385	0.0185066	606256.4903	7741714.334	0
2386	-0.0883403	606071.953	7741770.687	0
2387	-0.0532507	605643.2695	7741950.316	0
2388	-0.0883403	606404.1494	7742357.99	0
2389	0.0886744	606397.4785	7741072.979	1
2390	0.143215	605022.3102	7741624.886	0
2391	0.10248	606060.3764	7740997.231	0
2392	0.222802	606449.6423	7741355.495	0
2393	0.013982	605445.9234	7742791.429	0
2394	-0.0893987	605903.2361	7741699.731	1
2395	-0.103223	606217.6806	7741909.581	0
2396	0.241151	606136.7423	7741277.269	1
2397	-0.0424655	605358.6929	7740693.354	0
2398	0.0417642	605489.9006	7741610.893	0
2399	0.0417642	605074.3688	7742075.029	0
2400	-0.00891768	605662.2548	7741592.9	0
2401	0.152359	606304.9269	7741424.017	0
2402	0.0189086	606129.9162	7741289.547	0
2403	0.0417642	605323.053	7741904.174	0
2404	0.16725	605740.473	7741224.278	0
2405	-0.132081	606083.1816	7741351.617	1
2406	0.152359	606000.0961	7741215.008	0
2407	0.210217	605490.1866	7742487.537	0
2408	0.202129	606272.0634	7742322.383	0
2409	0.16725	605929.7579	7741082.197	0
2410	0.277372	605897.8927	7741861.634	0
2411	0.0940496	606255.8855	7742073.633	0
2412	-0.0509435	605885.8216	7742222.105	0
2413	-0.0329628	605864.0956	7740958.462	0
2414	-0.00894756	606382.8978	7741637.73	0
2415	-0.0601613	605806.9236	7742579.406	0
2416	-0.0509435	605867.6475	7742408.958	0
2417	-0.0221407	605667.1648	7741230.796	1
2418	0.026485	605782.3261	7741617.222	0
2419	0.0392909	607128.5102	7741425.887	0
2420	-0.00586659	605600.494	7742199.981	0
2421	-0.00586659	605778.9072	7742550.03	0
2422	0.000926334	605671.803	7743057.472	0
2423	-0.0160387	605468.5175	7741862.686	0
2424	0.203501	606307.708	7742140.442	0
2425	-0.0447929	606312.7422	7742371.733	0
2426	-0.0368526	606347.764	7741470.193	0
2427	-0.0601613	606101.472	7742407.865	0
2428	-0.0121755	606522.0745	7741115.219	0
2429	-0.112035	605778.4986	7740470.894	1
2430	-0.0121755	606440.8961	7741412.003	0
2431	-0.0424655	605213.4608	7740873.558	0
2432	0.0185066	606034.4552	7741662.667	0
2433	0.187404	605163.9759	7741397.158	0
2434	-0.110012	606428.5645	7741156.921	1
2435	-0.0171918	605856.2173	7742377.167	0
2436	0.100532	606225.4769	7742553.902	0
2437	-0.0171918	606254.9583	7742673.859	0
2438	-0.180194	608676.4507	7740361.93	0
2439	0.0905905	604914.0611	7742869.034	0
2440	-0.0326827	604586.9485	7739269.78	0
2441	0.0878668	604761.4196	7742514.516	0
2442	0.0878668	605008.0296	7742362.23	0
2443	0.0878668	605120.4425	7742633.636	0
2444	0.0974654	605530.2699	7742597.488	0
2445	0.139899	605057.1969	7742889.09	0
2446	0.294275	604886.5759	7742725.602	0
2447	-0.0735341	605549.7829	7742175.116	0
2448	-0.0679068	605633.1154	7742754.762	0
2449	-0.031802	606699.5286	7741426.533	0
2450	-0.0736465	606212.7619	7741145.486	0
2451	0.0491853	605867.4648	7741903.06	1
2452	-0.074969	604719.4278	7742859.359	0
2453	-0.00815047	605168.6365	7742443.708	0
2454	-0.0378579	605290.3878	7742998.765	0
2455	0.116527	605404.9201	7742725.478	0
2456	0.116527	605466.5529	7742660.568	1
2457	-0.0460869	605138.6537	7742631.206	0
2458	-0.0424487	606390.8652	7741602.153	0
2459	-0.0424487	606827.6863	7741613.112	0
2460	-0.0424487	606331.8338	7741048.416	0
2461	0.0324574	605984.0624	7741363.304	0
2462	0.272754	605297.4405	7742605.658	0
2463	0.272754	605812.6692	7742997.478	0
2464	-0.113996	605399.9443	7742734.822	0
2465	0.120577	605799.0772	7742785.865	0
2466	-0.0414396	605908.1743	7742894.525	0
2467	0.0108662	606326.1526	7741581.893	0
2468	0.341512	606670.9825	7741346.897	0
2469	0.0950626	605863.9752	7742054.042	0
2470	0.0950626	606429.5333	7742233.976	0
2471	0.137438	606079.8986	7742057.231	0
2472	0.137438	606293.6693	7742197.961	0
2473	0.17504	605564.6186	7742856.626	0
2474	0.280963	605662.1415	7742537.429	0
2475	0.134888	605829.9672	7742664.527	0
2476	-0.0233227	607770.3396	7744562.303	1
2477	-0.0566544	605735.9171	7742689.306	0
2478	0.132909	605261.0929	7742214.232	0
2479	0.130297	605352.7645	7742817.319	0
2480	0.0806347	605922.8675	7742581.511	0
2481	-0.0903214	605487.6939	7742766.377	0
2482	0.0240426	605404.2069	7742876.781	0
2483	0.210217	605295.9313	7742612.729	0
2484	0.0235696	605330.3126	7742735.922	0
2485	-0.13917	605743.327	7742126.095	0
2486	-0.0233227	607571.7876	7744725.688	0
2487	-0.0465394	605740.8003	7741263.125	1
2488	0.101263	604543.3429	7741063.424	0
2489	-0.12567	605587.7296	7741321.823	0
2490	0.181164	604938.7414	7742768.931	0
2491	0.00889711	605594.4277	7743003.481	0
2492	-0.0470353	605558.3292	7741462.292	1
2493	0.00889711	605526.9953	7742633.713	0
2494	0.167422	605965.3883	7741622.122	0
2495	-0.00767872	606188.6666	7742030.014	0
2496	0.140109	605881.7843	7741503.103	0
2497	-0.0955142	605035.1458	7742034.911	0
2498	-0.0917111	605896.7753	7741299.682	0
2499	0.178208	605539.6563	7743115.445	1
2500	0.108202	605453.1017	7742536.83	0
2501	0.189722	605787.3078	7742859.468	0
2502	0.189722	605646.3601	7742820.721	0
2503	-0.0801319	605345.8629	7742538.46	0
2504	0.124091	605523.9631	7742750.934	0
2505	0.072119	605480.5871	7742858.553	0
2506	-0.0511315	606235.2445	7741666.083	0
2507	-0.0511315	605914.1438	7741482.251	0
2508	-0.0170087	605571.3974	7741354.152	0
2509	-0.0014795	606492.4138	7741819.406	0
2510	0.312156	605547.9767	7742118.071	0
2511	-0.136258	605628.2261	7741303.686	0
2512	0.084932	606332.2983	7741436.569	0
2513	-0.00823763	605630.1276	7741016.371	0
2514	-0.122182	606518.2925	7741952.154	0
2515	-0.0572421	605479.065	7741216.78	0
2516	-0.115801	605572.0179	7741424.481	0
2517	0.215866	605190.4565	7742653.107	1
2518	-0.0675737	605578.423	7741418.162	0
2519	0.0185066	606152.7056	7741336.962	0
2520	0.0620342	606068.1247	7741925.631	0
2521	-0.0109628	605867.9626	7741420.6	0
2522	-0.105356	607273.566	7741676.639	0
2523	-0.0923564	605168.1245	7741932.636	1
2524	-0.0923564	604874.5697	7741828.47	0
2525	0.133991	605982.2105	7742794.706	0
2526	0.0768815	605425.3851	7742136.096	0
2527	-0.107484	606450.3605	7742734.014	0
2528	0.00191597	604951.3927	7742014.582	0
2529	0.348554	604935.3981	7741897.604	0
2530	0.163838	606083.9885	7742243.88	0
2531	0.163838	606148.0571	7742200.876	0
2532	-0.101895	606339.5519	7741614.614	0
2533	-0.0073493	605239.8979	7742186.722	1
2534	0.0279898	605761.8525	7741612.574	0
2535	-0.0349195	605467.9065	7741650.121	0
2536	0.349474	605679.1537	7741262.197	0
2537	-0.0467	605959.8119	7741545.436	0
2538	0.0596041	605695.7621	7741540.176	0
2539	0.0255669	606438.4272	7741508.628	0
2540	-0.127963	605444.9622	7742257.625	0
2541	0.0729096	606073.0823	7741496.862	0
2542	0.285588	606120.4773	7741917.752	0
2543	-0.00231322	606929.1379	7742505.218	1
2544	-0.0718848	605491.7694	7741529.019	0
2545	0.0621248	605208.1837	7741121.714	0
2546	-0.153735	605108.1641	7740891.617	0
2547	0.0674514	605167.7833	7741240.2	0
2548	0.0674514	605122.9369	7740838.619	0
2549	-0.0394017	606128.2113	7741849.11	0
2550	0.425463	605927.6997	7741291.03	0
2551	-0.155248	605616.1129	7742710.417	0
2552	0.171896	605834.9998	7742188.002	0
2553	-0.0179413	605999.3189	7742521.146	0
2554	0.0287083	605434.2843	7742863.177	0
2555	-0.0476834	606082.5418	7741271.975	1
2556	-0.0937595	606816.9402	7742069.083	0
2557	-0.0156178	605894.0111	7741466.725	0
2558	0.0676567	605722.4642	7741590.206	0
2559	0.0914094	606068.8836	7741644.747	0
2560	-0.02691	605639.1575	7742874.596	1
2561	0.00327779	605895.8875	7742714.703	0
2562	-0.115083	607856.7148	7740210.221	0
2563	-0.115083	608030.4996	7740478.747	0
2564	0.266991	607160.4045	7743806.93	1
2565	0.0785266	607818.8899	7744721.36	1
2566	-0.0227217	605657.3786	7741863.477	1
2567	0.139041	605126.9122	7742135.013	1
2568	0.146501	606162.791	7741820.678	0
2569	-0.144473	606506.3889	7741453.451	0
2570	0.258677	605780.3044	7740331.276	1
2571	-0.0810734	606108.3837	7741453.981	1
2572	0.197272	605670.6452	7741652.588	0
2573	0.197272	605948.7523	7741365.337	0
2574	0.197272	605964.5506	7741559.897	0
2575	0.247191	605943.5449	7741730.553	0
2576	0.120028	606258.0837	7741809.386	0
2577	-0.0854194	606042.797	7741623.454	0
2578	-0.0489392	605504.4282	7742375.293	0
2579	-0.0489392	605735.1446	7742406.905	0
2580	-0.0312628	605928.8501	7742804.574	0
2581	-0.0312628	605462.8071	7742634.855	0
2582	-0.0312628	605793.0853	7742457.228	0
2583	-0.073716	606414.0241	7741694.232	0
2584	-0.0657338	606587.6558	7742874.755	0
2585	0.360288	606163.7583	7741188.334	1
2586	-0.0799942	604899.5362	7742752.852	0
2587	0.360288	606377.2853	7741444.663	1
2588	0.144109	605954.2644	7742032.63	0
2589	-0.0799942	605074.3308	7742445.981	0
2590	0.144109	605938.6342	7741864.417	0
2591	-0.153837	605774.7702	7741760.577	1
2592	-0.108767	605888.3316	7742144.536	0
2593	-0.063966	605643.7329	7741545.554	0
2594	0.24918	606214.8176	7740977.133	1
2595	0.0933839	605852.9022	7741256.471	0
2596	-0.0572814	606098.5179	7741102.402	0
2597	0.229886	605553.3091	7741534.162	0
2598	0.0338596	605872.2996	7744550.123	0
2599	0.0676567	605524.3933	7741623.951	0
2600	-0.165111	605592.6862	7740878.162	0
2601	0.0338596	605871.2692	7744477.863	0
2602	0.0676567	605840.9548	7741589.926	0
2603	0.0710643	606062.5807	7741994.645	0
2604	-0.0617653	607651.1775	7744724.087	0
2605	0.176697	606139.3033	7741983.327	0
2606	-0.0199161	606190.7871	7742202.815	0
2607	-0.0834578	607211.1577	7744781.508	0
2608	0.128489	605221.727	7742515.065	0
2609	0.0144312	607612.7001	7744426.323	1
2610	0.0144312	607487.5001	7744240.768	1
2611	0.139542	605254.41	7742808.476	0
2612	0.0144312	607137.2061	7744278.595	1
2613	-0.109266	604958.3014	7742380.934	0
2614	-0.146605	606562.8211	7741685.935	0
2615	-0.00940536	606378.9191	7742181.716	0
2616	-0.0405623	606474.7957	7742066.328	0
2617	0.0794173	604238.4644	7741530.188	0
2618	-0.1081	605842.9871	7741950.875	1
2619	0.0108217	606310.0981	7741984.447	0
2620	0.1448	605552.8572	7742366.233	0
2621	-0.039766	606315.6959	7742101.175	0
2622	0.212859	608310.9505	7740862.318	0
2623	-0.0941122	605656.7262	7741187.044	0
2624	0.0417642	605014.9367	7741873.417	0
2625	-0.0326074	605531.0913	7741124.291	0
2626	-0.0310413	605927.1896	7742480.676	0
2627	-0.0898672	606190.2442	7741216.179	0
2628	0.100088	608117.8198	7740347.784	0
2629	-0.146366	605897.4339	7741985.9	0
2630	0.100088	607765.1913	7740690.972	0
2631	0.100088	608229.4736	7740290.714	0
2632	0.0133182	606107.1754	7741315.104	0
2633	-0.101186	605353.6074	7741267.393	1
2634	0.100088	607820.2009	7740318.708	0
2635	0.0133182	606187.3122	7741787.064	1
2636	0.100088	608136.6101	7740269.153	0
2637	-0.0622605	605394.7567	7742379.44	0
2638	-0.0229904	604932.2187	7742549.399	1
2639	-0.183901	607629.3313	7740503.61	0
2640	0.194714	605818.7466	7742474.778	0
2641	-0.153853	606230.8057	7741097.256	0
2642	-0.0260559	605194.2039	7740122.492	0
2643	-0.0467665	610018.7137	7740861.319	0
2644	-0.0467665	609660.4472	7740785.483	0
2645	-0.0393749	606584.5297	7741478.581	1
2646	-0.196377	608411.5825	7740066.681	0
2647	-0.0153485	607724.3659	7744430.923	0
2648	0.149397	605736.7944	7742371.144	1
2649	0.0606569	609450.9603	7740842.378	0
2650	-0.103025	605495.9875	7742500.91	0
2651	0.0245772	606817.8862	7743971.734	0
2652	-0.0419912	606786.6725	7741277.879	0
2653	-0.0246195	609865.924	7741060.817	0
2654	0.0245772	606819.4432	7744182.916	1
2655	-0.107487	606558.7773	7743675.572	0
2656	0.0326221	605231.2311	7743016.792	1
2657	-0.0686743	609880.1099	7741174.41	0
2658	-0.0211795	609596.3037	7741334.71	1
2659	0.0315545	606130.1537	7741591.3	0
2660	0.263687	605328.2068	7742788.776	0
2661	-0.0913925	605466.6531	7741046.631	0
2662	-0.0211795	609256.2827	7740954.584	0
2663	-0.230664	605945.6932	7741840.338	0
2664	-0.0857141	605180.6631	7742949.9	0
2665	-0.0425669	605322.0995	7741093.601	1
2666	-0.0211795	609554.4302	7741319.338	1
2667	-0.0150106	607840.0183	7743864.999	0
2668	-0.104617	605592.4372	7742632.216	0
2669	-0.0779784	608283.3814	7740418.874	0
2670	-0.0658468	606436.245	7741512.085	0
2671	0.0911222	606408.2333	7740963.234	1
2672	0.225929	605437.026	7740923.914	0
2673	-0.154699	606083.4312	7741268.153	1
2674	-0.192966	605275.5505	7742565.868	0
2675	-0.0658468	606103.936	7741556.046	0
2676	-0.154699	605566.5513	7741152.422	0
2677	-0.0658468	605971.8792	7741375.871	0
2678	0.00475086	609082.7109	7740172.803	1
2679	0.0492361	606129.9989	7741094.668	1
2680	-0.0543938	608877.6976	7739925.567	0
2681	-0.143689	605651.8835	7740635.747	1
2682	-0.0543938	609190.3013	7740379.328	0
2683	-0.232297	605414.8416	7742355.056	0
2684	0.0266292	607239.0599	7740271.148	0
2685	0.023562	608808.1216	7740210.16	0
2686	-0.158726	606180.2469	7741842.136	0
2687	-0.090465	604985.3138	7742686.736	0
2688	-0.0579196	606098.0414	7741190.344	0
2689	0.023562	609337.4641	7740020.806	0
2690	0.219893	606461.4573	7741818.97	0
2691	-0.0579196	605897.6576	7741377.303	0
2692	0.0824487	609217.9977	7740289.636	0
2693	-0.0262244	605606.6381	7741464.67	0
2694	0.23036	605458.7435	7743028.077	0
2695	-0.0579196	605784.9827	7741335.149	0
2696	-0.0204788	607911.6695	7740500.974	1
2697	0.00854991	605170.2264	7741561.969	0
2698	-0.134848	605548.7265	7742472.236	1
2699	0.0417443	605743.7765	7741185.878	1
2700	0.0171823	609111.6607	7740525.178	0
2701	0.119666	605308.7509	7742915.575	0
2702	0.263518	604954.597	7742180.983	0
2703	0.0171823	608948.2523	7740756.469	0
2704	0.0728161	605632.8966	7741892.976	1
2705	-0.0640558	604938.4906	7742280.823	0
2706	0.0728161	605511.8746	7741971.05	1
2707	0.122027	604782.7339	7741972.064	0
2708	0.0728161	605677.3529	7742105.332	0
2709	-0.0721759	606518.0316	7741477.614	0
2710	-0.125657	605877.7467	7741534.168	0
2711	-0.153837	605512.4683	7741834.05	0
2712	-0.166027	606542.1477	7741765.498	0
2713	0.228086	605961.9458	7741632.373	1
2714	-0.0287853	605343.9417	7742859.163	0
2715	0.071472	606599.3983	7742133.41	0
2716	-0.0722079	605271.1463	7742716.405	0
2717	0.0650651	606773.5052	7742111.046	0
2718	-0.0288327	605717.2437	7741759.488	0
2719	0.295752	605831.9517	7742842.407	0
2720	-0.0592019	606126.9414	7741933.26	0
2721	0.0113439	607383.6512	7742584.867	0
2722	0.152701	605582.9258	7741257.261	0
2723	-0.166027	606473.1261	7741810.246	0
2724	0.152701	605501.2643	7741235.946	0
2725	0.108961	606059.5153	7741917.341	0
2726	-0.081994	605951.7167	7741775.114	0
2727	0.182723	605660.7657	7742030.041	0
2728	0.108961	606337.1077	7741504.991	0
2729	0.182723	605490.9882	7742052.031	0
2730	0.108961	606231.177	7741781	0
2731	-0.118528	606354.8977	7741732.753	0
2732	-0.0227217	605804.669	7741413.838	0
2733	0.108961	605906.9713	7741543.276	0
2734	0.0697269	606597.3562	7741691.24	0
2735	-0.0292173	605833.6842	7741674.609	0
2736	0.0176877	605136.8362	7741927.064	1
2737	0.129491	605260.0038	7741851.613	0
2738	-0.0394017	605975.8115	7741737.08	0
2739	-0.122196	606094.5681	7741788.092	0
2740	0.129491	605500.8617	7741539.518	0
2741	-0.0227217	605781.146	7741364.11	0
2742	0.0933839	605608.9794	7741258.863	0
2743	0.144109	605829.395	7742258.611	0
2744	-0.0806692	605998.7181	7740775.756	0
2745	-0.0227217	605828.8106	7741430.527	0
2746	-0.15915	605998.6574	7741779.988	0
2747	0.144109	605774.4116	7742305.593	0
2748	0.177009	605621.9639	7741641.691	1
2749	-0.1527	606372.5919	7741880.896	0
2750	0.144109	605820.4481	7742293.633	0
2751	-0.1527	605835.3841	7741383.019	0
2752	0.0779129	605871.5895	7741811.327	1
2753	0.00137857	606216.2563	7741854.445	1
2754	-0.100068	606080.0347	7742695.243	0
2755	-0.106489	606175.0896	7742855.526	0
2756	-0.0509692	606293.2993	7741836.452	1
2757	-0.0575891	606292.8002	7742485.494	0
2758	-0.0575891	606250.2509	7742185.628	0
2759	0.261022	606605.6915	7741463.784	0
2760	-0.0282448	605565.0728	7742746.672	1
2761	0.297624	605947.3675	7741667.689	0
2762	-0.123025	605442.9522	7741924.373	0
2763	0.10248	606089.347	7741034.566	1
2764	-0.0546433	606259.6781	7742053.703	0
2765	-0.0546362	605227.2933	7741072.263	0
2766	0.116959	605257.9506	7742116.131	0
2767	-0.0640672	605900.4013	7741759.737	0
2768	0.139041	605242.2992	7742203.391	1
2769	0.135969	605332.3478	7742188.653	0
2770	-0.0695623	606140.14	7742559.94	0
2771	-0.11083	605928.5429	7741081.24	0
2772	0.0221064	605653.1388	7741456.974	0
2773	0.0136988	605124.2418	7742869.423	0
2774	-0.0243117	606667.3689	7742337.785	0
2775	-0.0193258	605974.7162	7741543.361	0
2776	-0.0669409	605353.8673	7741901.952	0
2777	-0.0193258	605932.3138	7741841.509	0
2778	-0.0669409	605194.8526	7741858.508	0
2779	-0.0490784	606418.9155	7741257.992	1
2780	0.0601934	607104.2461	7741356.586	0
2781	0.21633	604867.5197	7742802.915	0
2782	-0.0338504	604950.0484	7742869.215	0
2783	0.016774	605096.0063	7742944.367	0
2784	0.15997	604998.4087	7742470.698	0
2785	0.15997	605321.4421	7742987.062	0
2786	0.0542432	605160.1548	7743030.431	1
2787	-0.111452	604975.3533	7742768.336	1
2788	-0.122158	604949.7972	7742093.273	0
2789	-0.135207	605076.567	7742122.258	0
2790	0.0601934	606753.9123	7741330.558	0
2791	0.04864	605091.4876	7742232.254	0
2792	0.0601934	606767.137	7741246.21	1
2793	-0.133385	605532.4547	7741528.931	0
2794	-0.133443	606706.0796	7741746.843	1
2795	-0.0389028	606458.925	7741080.446	1
2796	-0.032203	605025.0638	7741439.525	0
2797	-0.0244141	606112.2231	7740955.494	0
2798	-0.0728981	606099.8589	7742195.969	0
2799	-0.115468	606542.9958	7740792.602	0
2800	-0.115468	607037.8061	7740931.156	0
2801	0.0493586	606972.5973	7742521.655	0
2802	0.00169243	606392.7341	7741883.419	0
2803	-0.115468	606902.8683	7740734.719	0
2804	-0.0358185	605358.9186	7741414.353	0
2805	0.16684	606294.8928	7742438.908	1
2806	-0.0276989	606813.1869	7741515.922	0
2807	0.220112	605327.3022	7742888.235	0
2808	-0.164354	605398.446	7742318.861	1
2809	-0.164354	605126.4501	7742410.504	0
2810	-0.0402342	605591.0158	7743113.314	0
2811	-0.0231983	605853.088	7742765.278	0
2812	-0.0214044	605677.6838	7743155.666	0
2813	-0.0214044	605621.4884	7742897.424	0
2814	0.268351	606646.93	7742125.714	0
2815	0.0185077	607151.1433	7742816.884	0
2816	0.172004	605655.0615	7741974.278	0
2817	0.0269479	605581.2147	7742958.973	0
2818	-0.0671125	605535.8742	7742826.744	0
2819	0.00807577	605792.2391	7741768.172	0
2820	0.0269479	605597.3712	7742941.029	1
2821	0.132314	605250.0364	7741553.994	0
2822	-0.141544	606342.6355	7741873.826	0
2823	0.137957	605736.732	7741743.498	0
2824	-0.141544	606453.7217	7741861.757	0
2825	-0.0447438	605460.4974	7741728.393	1
2826	0.000926306	605582.5393	7741467.668	0
2827	-0.0802514	606249.0531	7741117.672	0
2828	-0.0942288	607015.4231	7740163.894	0
2829	-0.144473	606020.4738	7741657.026	0
2830	0.0318664	605597.301	7742538.6	0
2831	0.197273	605705.8884	7742527.404	0
2832	0.0612421	606495.8249	7742917.591	0
2833	-0.0284945	605287.0268	7742099.779	0
2834	-0.0735804	605346.7218	7742946.188	0
2835	0.054877	605403.1679	7742856.284	0
2836	0.184465	605075.2927	7742013.272	1
2837	0.0553078	606121.7988	7741774.722	1
2838	0.173684	606033.143	7741900.818	0
2839	-0.0936253	606188.6253	7741959.728	1
2840	-0.0936253	605716.1083	7741933.761	0
2841	-0.0758299	605672.6694	7741925.469	0
2842	0.146187	605408.5655	7741201.264	0
2843	0.146187	605265.7065	7741228.075	1
2844	-0.119855	606607.7346	7741612.644	0
2845	0.113099	605377.4056	7742409.096	0
2846	-0.224825	606209.5326	7741542.362	1
2847	-0.0637382	605480.7912	7742824.731	0
2848	0.0260574	605480.618	7742658.236	0
2849	0.00337347	605576.8721	7742450.307	0
2850	0.0214649	605636.2452	7742921.436	0
2851	-0.0729983	606370.9399	7741744.495	1
2852	-0.0476785	606316.6696	7741694.332	0
2853	0.111107	606302.1198	7741437.228	0
2854	0.00366809	605240.8633	7741132.529	1
2855	-0.148799	605166.8392	7742361.834	0
2856	-0.0325424	605412.5139	7741167.269	0
2857	-0.134776	605424.0507	7742795.092	1
2858	-0.0581856	605771.1241	7741409.993	0
2859	-0.179488	605331.6335	7741944.456	1
2860	-0.122184	607562.8621	7742707.076	0
2861	-0.179488	605604.0877	7741488.959	0
2862	0.138536	606067.4243	7741243.474	0
2863	-0.0432086	607060.0456	7740526.244	0
2864	-0.0432086	606862.5926	7740502.389	0
2865	0.182723	605427.9173	7741777.788	1
2866	-0.0736752	606078.2998	7741700.35	0
2867	-0.00713109	606205.7702	7742209.038	1
2868	-0.00713109	606351.6762	7741775.088	0
2869	-0.0760957	606780.2411	7741777.096	0
2870	0.0314445	605695.3338	7741959.693	0
2871	-0.120212	607112.2785	7740794.429	0
2872	-0.108411	606195.1935	7741284.779	0
2873	0.139041	605188.929	7741955.796	0
2874	-0.0768007	606350.741	7741563.766	1
2875	0.131541	605564.7683	7740896.506	0
2876	0.00327779	606054.1331	7742613.826	0
2877	-0.0364979	605425.9951	7741941.434	0
2878	-0.0364979	605256.2656	7741651.682	0
2879	-0.0364979	605295.3034	7741605.865	0
2880	-0.0343972	605595.045	7742121.061	0
2881	-0.0343972	605897.918	7741865.082	0
2882	-0.0343972	605677.7008	7742185.526	0
2883	-0.0490784	606069.3641	7741479.5	1
2884	-0.0365181	605616.3113	7742083.601	0
2885	0.210217	605569.4924	7742447.133	0
2886	-0.0803637	605568.237	7741376.649	1
2887	-0.0676146	606588.8144	7743641.499	1
2888	-0.0394017	605878.3833	7741522.207	0
2889	-0.140278	607185.6333	7740186.339	1
2890	-0.0511358	607041.8706	7742249.902	0
2891	0.0439317	604778.1485	7742859.808	1
2892	0.0439317	604696.2248	7742623.292	0
2893	0.0308313	605860.9744	7741426.669	0
2894	-0.15915	606170.3224	7741801.334	0
2895	-0.0508795	609905.8847	7740524.188	0
2896	0.0385834	608331.6503	7740480.954	0
2897	-0.159029	608086.1233	7739995.734	0
2898	-0.00267933	609404.0765	7741360.511	0
2899	-0.0685599	609555.9126	7741497.278	0
2900	0.0331986	609054.7565	7740426.946	0
2901	0.0331986	609233.1719	7740359.139	0
2902	0.0331986	609335.2277	7740465.308	0
2903	0.18396	609284.8226	7742016.221	0
2904	0.0473389	609531.5704	7741749.389	0
2905	0.260914	609624.3875	7741528.544	0
2906	0.302531	609993.0688	7741810.429	1
2907	0.18396	609140.9383	7741761.336	0
2908	-0.137566	609717.9818	7741521.223	0
2909	-0.0367316	609364.765	7741931.688	0
2910	0.0886924	609397.0998	7741814.412	0
2911	0.0886924	609162.2343	7741987.134	0
2912	0.0597622	609688.1085	7741584.163	0
2913	0.124577	609802.4751	7741562.26	1
2914	-0.11095	608393.1027	7740462.996	0
2915	-0.11095	608410.3226	7740176.083	0
2916	0.0337518	608625.8567	7740648.479	0
2917	0.0601928	608044.8491	7740758.992	0
2918	-0.131734	610270.7047	7741352.122	0
2919	-0.0268925	609623.3713	7741920.493	0
2920	0.0548478	609940.6478	7741262.031	0
2921	0.0624125	608509.6091	7740973.883	0
2922	0.0735669	609539.8826	7741854.271	0
2923	0.0624125	608736.5878	7740885.615	0
2924	0.125702	609580.9878	7742012.298	0
2925	0.226982	609714.6637	7741243.387	0
2926	0.0790995	609991.679	7741707.565	0
2927	0.258123	609858.8049	7742127.397	1
2928	-0.059698	609824.959	7741171.957	0
2929	-0.0708831	609817.9598	7742016.425	0
2930	0.121696	609389.2766	7741907.343	1
2931	0.121696	609571.1643	7741942.637	0
2932	-0.13735	609256.1633	7741525.747	0
2933	-0.000115441	609685.7304	7741727.554	0
2934	-0.14447	609421.5342	7740799.151	0
2935	0.014305	608197.5901	7740152.092	0
2936	-0.0662841	609718.8012	7742119.963	0
2937	0.196361	608618.9482	7743165.147	0
2938	0.154974	608943.4398	7740473.393	1
2939	0.0456511	609734.235	7741794.622	0
2940	0.196361	608621.7435	7743322.758	0
2941	-0.0771104	609948.0417	7741467.14	0
2942	-0.0975481	608006.1312	7740529.277	0
2943	0.0456511	609968.474	7741731.84	0
2944	-0.0771104	609981.1037	7741371.663	0
2945	0.0316647	607967.4543	7740715.648	0
2946	-0.0368872	609837.2155	7741873.927	0
2947	-0.171904	608019.2878	7740643.919	0
2948	-0.0368872	609792.4267	7741864.014	0
2949	-0.148403	608678.0872	7740296.69	0
2950	0.0698949	608496.5254	7741514.144	0
2951	0.283789	609531.6944	7740140.364	0
2952	-0.0403961	609271.4435	7742211.063	0
2953	0.030003	609294.8555	7742047.607	0
2954	-0.0403961	609780.9611	7741821.303	0
2955	-0.115594	608759.7735	7740496.762	0
2956	0.0864773	609238.0544	7741929.698	0
2957	0.315698	608497.8886	7740820.257	0
2958	0.286678	609674.7244	7741857.533	0
2959	-0.0695323	609901.6588	7741250.563	0
2960	0.170692	609781.7589	7741539.613	0
2961	0.212336	610001.6324	7741220.537	0
2962	-0.035585	607810.1271	7740563.322	0
2963	-0.0779474	609815.4139	7742091.773	0
2964	-0.0446431	609995.2446	7741233.713	0
2965	-0.112211	610391.885	7740675.535	0
2966	-0.0271205	609768.0519	7741700.344	0
2967	-0.0557328	610560.7689	7740680.792	0
2968	-0.0139041	610319.3811	7740736.063	0
2969	-0.120215	608183.5017	7740586.404	0
2970	-0.0476709	607851.1069	7740459.897	0
2971	0.00360645	608110.1586	7740123.747	1
2972	0.185383	607600.5348	7740489.019	0
2973	0.179915	608458.8627	7741208.036	0
2974	0.185383	607690.3394	7740698.98	1
2975	0.179915	608289.9484	7740818.956	0
2976	-0.016879	609716.1337	7740488.737	1
2977	-0.107597	608016.1032	7740601.791	0
2978	-0.0139298	609170.5492	7740330.234	0
2979	-0.107597	607928.8905	7740857.271	0
2980	-0.0109228	608690.1145	7741302.735	0
2981	-0.0139298	609278.6426	7740215.239	0
2982	-0.0109228	608347.3938	7741336.461	0
2983	0.052152	608359.4522	7740098.59	0
2984	-0.0696714	609517.4081	7740474.702	0
2985	-0.216134	609722.7091	7740121.972	1
2986	0.052152	608233.699	7740307.863	0
2987	-0.0692806	609752.7881	7740698.699	0
2988	0.00705585	609189.4573	7740427.174	0
2989	0.0471506	608153.94	7740592.584	0
2990	0.120432	609616.8834	7740126.554	0
2991	0.0638225	609889.7211	7741041.45	0
2992	-0.0406111	607695.5199	7740423.943	0
2993	-0.0446004	610223.384	7741210.497	0
2994	0.0790216	608244.6987	7740762.718	0
2995	-0.0446004	610314.471	7741202.991	1
2996	-0.170981	610059.43	7741134.645	0
2997	0.0437738	608210.0302	7740153.35	0
2998	-0.0509578	609732.89	7741521.691	0
2999	-0.00885027	609827.365	7741396.834	1
3000	-0.0727395	609418.6027	7742320.576	0
3001	-0.110277	609289.6192	7741508.124	0
3002	0.184923	609825.3118	7742056.529	0
3003	0.0111851	606598.7793	7739861.219	0
3004	-0.0897505	608540.2553	7740505.7	0
3005	-0.207246	609662.3526	7740386.018	0
3006	-0.0318895	609423.9776	7740337.38	0
3007	0.00606212	609802.5286	7741316.436	0
3008	-0.0117036	609922.4349	7741257.513	0
3009	-0.177512	609641.584	7740514.371	0
3010	-0.0318895	609062.1427	7740346.268	1
3011	-0.0546847	608233.4454	7739829.707	0
3012	-0.0117036	609682.2124	7741170.144	0
3013	-0.162742	608389.5776	7740597.588	0
3014	-0.0546847	608067.9497	7740033.308	0
3015	-0.0117036	609624.8109	7741082.338	0
3016	-0.162742	608357.2589	7740418.513	0
3017	-0.105276	609459.7908	7741437.786	1
3018	-0.0551828	609138.4549	7740131.482	0
3019	-0.105276	609524.6108	7741861.562	0
3020	-0.0277414	608376.2572	7740259.096	0
3021	-0.105276	609559.623	7741790.78	0
3022	-0.0277414	608360.2116	7740645.4	0
3023	-0.0524205	608238.4874	7741443.251	0
3024	0.0511941	609253.1219	7741753.492	0
3025	-0.0277414	608515.2067	7740076.315	0
3026	0.199486	610075.0457	7741098.464	0
3027	0.0269807	608633.9581	7740502.519	0
3028	0.144349	608153.1795	7741232.923	0
3029	0.00796621	609553.534	7740972.951	0
3030	-0.00738416	609578.722	7739904.908	0
3031	0.144349	608504.0394	7741167.549	0
3032	-0.0255661	609974.0162	7741874.982	0
3033	-0.0181635	609464.8085	7741010.607	0
3034	-0.0446047	610031.8751	7740413.216	0
3035	0.00410709	609228.1308	7741037.772	0
3036	-0.155932	608669.6021	7740515.857	0
3037	-0.0255661	609742.4061	7741932.431	0
3038	0.00410709	609358.012	7740949.539	0
3039	-0.0920053	608583.5207	7740137.326	0
3040	-0.143854	609465.08	7740820.182	0
3041	-0.223855	609320.253	7741198.047	1
3042	0.00410709	609556.2851	7741003.667	0
3043	-0.00320561	610244.8748	7741050.091	1
3044	0.175247	609784.6663	7741355.814	0
3045	0.111681	609331.7605	7740993.259	0
3046	-0.146028	608651.7269	7740889.74	0
3047	-0.06889	609706.1783	7740458.434	0
3048	-0.0285215	609875.1481	7740593.813	0
3049	0.0664686	607956.7493	7740802.148	0
3050	-0.06889	609281.9607	7740436.328	0
3051	-0.0733622	609022.3604	7740197.55	0
3052	-0.0285215	610334.6249	7740824.112	0
3053	0.0664686	608251.2711	7740515.266	0
3054	0.148641	608272.5969	7740266.218	0
3055	0.21092	609941.0977	7740559.718	0
3056	0.148781	609566.981	7742109.993	0
3057	0.321779	606253.1108	7740675.701	1
3058	0.116951	608832.6474	7739899.436	0
3059	-0.0656342	607407.3266	7740119.743	0
3060	0.19762	609316.681	7741319.477	0
3061	-0.0794619	609290.4008	7741426.192	0
3062	0.321779	605982.1222	7740871.209	1
3063	0.0793313	610042.0875	7741532.644	0
3064	0.364678	609393.3631	7740752.583	0
3065	0.0793313	610013.431	7741505.701	0
3066	0.364678	609294.3112	7740414.346	0
3067	0.109456	609886.452	7741825.036	0
3068	-0.0674558	609571.4339	7741784.346	0
3069	-0.0368285	608952.6782	7741216.817	0
3070	-0.181773	608415.086	7740698.365	0
3071	0.268262	609562.4624	7742021.913	0
3072	-0.0273098	609694.4434	7740665.373	0
3073	0.0236186	607975.4379	7739472.388	0
3074	0.00655132	608290.3011	7740261.491	0
3075	0.265069	609203.3322	7742206.401	0
3076	-0.0273098	609385.3848	7740684.413	0
3077	0.265069	609227.9844	7742055.119	0
3078	-0.101117	608583.561	7739982.491	0
3079	-0.0435357	609243.7274	7740527.821	0
3080	-0.0887643	608065.4753	7740167.578	1
3081	0.00166433	608390.2534	7740757.818	0
3082	-0.0453587	609901.3482	7741545.872	0
3083	0.367678	607771.0529	7738546.195	0
3084	-0.0318895	609236.3573	7740792.443	1
3085	-0.0400861	610102.5388	7741318.578	0
3086	0.367678	607421.4613	7738853.472	0
3087	-0.0401246	609240.8636	7740548.658	0
3088	0.0412029	609812.5502	7741849.251	1
3089	-0.0377324	609332.3012	7740284.034	0
3090	0.00673769	608551.686	7741085.478	1
3091	0.194879	608161.9709	7740211.691	0
3092	-0.0933269	607768.6583	7740608.704	0
3093	-0.0529188	607720.1863	7740774.687	0
3094	0.00440216	607822.0375	7740006.141	0
3095	0.00440216	607922.9177	7740436.711	0
3096	-0.0539416	607824.0506	7740316.032	0
3097	0.0379189	607596.69	7740356.787	0
3098	-0.225371	610108.7447	7741695.698	0
3099	-0.0615476	610215.2496	7741317.781	0
3100	0.0407498	610032.5015	7741230.233	0
3101	0.0738444	608221.8683	7740717.932	0
3102	-0.121994	609649.3625	7741658.022	0
3103	-0.0399985	609170.2294	7740317.024	0
3104	0.0607063	609893.9586	7741571.364	0
3105	0.0670064	609022.3453	7740547.284	0
3106	-0.0340443	608698.6275	7741344.957	0
3107	0.0607063	609657.639	7741596.387	1
3108	0.00208461	609535.7269	7741073.561	0
3109	-0.13415	608061.2577	7740991.32	0
3110	0.141733	610028.0112	7741031.378	1
3111	0.0306581	609734.5898	7741858.967	1
3112	-0.124268	608338.586	7741396.126	0
3113	-0.0133586	609630.6415	7741850.834	1
3114	0.0704258	608351.6329	7741039.068	0
3115	0.111739	609005.8145	7741725.969	0
3116	-0.0242115	609809.4913	7741350.597	0
3117	0.111739	609036.0041	7741365.042	0
3118	0.0379189	607509.5127	7739956.175	0
3119	-0.0897505	608226.9591	7740229.603	0
3120	0.100876	608453.0716	7740542.757	0
3121	-0.0875333	608474.1334	7740734.129	0
3122	-0.156503	609535.5173	7741246.345	0
3123	0.0251134	609483.8836	7740234.899	0
3124	-0.0133586	609536.6394	7741651.874	1
3125	-0.0367429	609375.2816	7741566.811	0
3126	0.111739	609275.1809	7741869.73	0
3127	-0.0367429	609266.6338	7741577.813	0
3128	0.127344	609180.066	7741483.214	0
3129	-0.0711306	609209.6363	7741672.772	0
3130	-0.0283087	609601.2741	7741191.926	0
3131	0.0438066	609819.3884	7741445.776	0
3132	0.0934304	609428.6347	7741007.361	0
3133	0.193128	609503.7166	7741025.11	0
3134	-0.0617539	609644.6124	7741548.101	0
3135	0.156637	609384.5621	7741196.402	0
3136	0.124053	609621.2158	7741275.355	0
3137	-0.0047084	609845.3749	7740619.234	1
3138	-0.0047084	610084.1997	7740291.615	0
3139	-0.172022	609272.756	7741034.086	1
3140	-0.100128	609841.1123	7741155.291	0
3141	-0.172022	609671.4611	7740950.84	1
3142	0.138129	608406.4863	7741391.792	0
3143	-0.0252291	609231.0627	7739998.057	0
3144	-0.00420021	607822.6668	7740268.167	0
3145	-0.00420021	607732.7529	7740545.264	0
3146	-0.055097	609549.0677	7740880.705	0
3147	-0.0421142	607311.3537	7740103.032	1
3148	-0.0421142	607073.2718	7740175.203	1
3149	-0.094852	609508.3959	7740496.386	1
3150	0.063464	608810.978	7740013.042	0
3151	0.013958	609360.7378	7740556.96	0
3152	0.0435001	608126.568	7741157.372	0
3153	0.271428	609605.1814	7740321.306	1
3154	0.271428	609526.9643	7740505.237	0
3155	-0.0518435	608851.8062	7740585.52	0
3156	-0.0399698	609494.4903	7740265.875	0
3157	0.16256	609302.6681	7739985.712	0
3158	0.12817	608541.1958	7740592.272	0
3159	0.12817	608927.0114	7740695.807	0
3160	0.052135	609919.8197	7741907.953	0
3161	-0.0232505	609557.5106	7741046.048	0
3162	0.226429	609015.6783	7740119.036	0
3163	-0.0856487	608422.0842	7740645.171	0
3164	0.0193781	608472.6851	7740864.562	0
3165	0.0377059	609284.1055	7740530.149	0
3166	-0.0738059	609077.1666	7740314.072	0
3167	0.0487612	609228.0602	7741146.499	0
3168	-0.264978	606816.3847	7743295.426	0
3169	-0.14869	608277.6788	7740613.658	0
3170	-0.0822327	607202.9927	7744976.577	1
3171	0.108257	608480.1799	7740529.296	0
3172	-0.158495	608344.9585	7740817.174	0
3173	-0.0953262	605466.6519	7742653.831	0
3174	-0.158495	608476.5384	7740984.151	0
3175	-0.0930405	608202.6085	7740323.744	0
3176	-0.158495	608459.3905	7740861.142	0
3177	0.0442932	607670.4417	7740654.872	0
3178	0.268667	608379.8002	7740462.244	0
3179	-0.158495	608344.9207	7741079.076	1
3180	0.328247	607868.6708	7740741.755	0
3181	0.202963	605164.9763	7741979.391	1
3182	0.328247	608053.8368	7740421.678	0
3183	0.523438	607957.5596	7740591.936	0
3184	-0.0799717	608281.872	7740841.238	0
3185	0.523438	608335.2572	7740841.031	0
3186	0.143295	609282.8776	7740672.149	1
3187	0.143295	609035.5807	7740647.87	0
3188	0.0154581	608844.1631	7741869.772	0
3189	0.0100667	609215.0277	7741364.799	0
3190	0.144129	608840.5229	7741180.612	0
3191	0.0373629	608481.4809	7740870.548	0
3192	0.0610909	609900.5913	7741156.735	0
3193	-0.141883	605625.0761	7740784.869	0
3194	-0.0128051	609744.6212	7740584.634	0
3195	-0.0975143	610129.5789	7740827.733	0
3196	-0.0524024	609063.7152	7741154.111	0
3197	0.0249724	609589.687	7740796.125	0
3198	0.0160962	609753.1162	7740648.871	0
3199	0.143611	609782.1357	7740837.077	0
3200	-0.0319394	610509.4382	7740848.118	0
3201	-0.0319394	610215.0755	7740570.133	0
3202	-0.00157459	607934.2881	7739813.868	0
3203	0.00440432	609847.7276	7740899.467	1
3204	-0.0489934	609001.2055	7740946.253	0
3205	0.0266164	609072.5984	7741071.798	0
3206	-0.0601712	608459.1838	7740680.872	0
3207	0.0807158	608572.8322	7740675.525	0
3208	-0.0827327	608070.5396	7740980.745	0
3209	-0.0827327	608545.9335	7740593.325	0
3210	0.167991	608232.7483	7740373.005	0
3211	0.102886	608578.0614	7741031.637	0
3212	0.102886	608368.9232	7741093.802	1
3213	-0.227444	608424.6354	7740372.899	0
3214	0.102886	608549.4271	7741507.318	0
3215	-0.114182	609126.0644	7740731.139	0
3216	0.0429113	609124.504	7740474.66	0
3217	-0.128552	608019.2824	7740398.438	0
3218	0.0928073	608635.3362	7740976.958	0
3219	-0.0225903	608084.748	7740935.316	0
3220	0.0772947	608582.4222	7740909.168	0
3221	0.139252	609192.6007	7740146.396	0
3222	-0.0526423	608867.6821	7741713.404	0
3223	-0.081277	606876.2391	7744274.999	0
3224	-0.0526423	608856.3207	7741439.361	0
3225	0.156908	608366.7409	7740865.411	0
3226	-0.00565707	609568.8065	7740362.313	0
3227	-0.0526423	608350.034	7741315.043	0
3228	0.0409334	608051.1903	7741491.468	0
3229	0.0409334	608527.941	7741701.457	0
3230	-0.0973968	607366.4862	7740815.608	1
3231	-0.0156668	608419.0803	7742029.818	1
3232	0.00503572	608770.2971	7741465.1	0
3233	-0.06025	607825.4405	7741263.019	0
3234	0.115695	608714.7873	7740961.598	0
3235	0.143936	608721.575	7741140.616	0
3236	0.0285336	608225.5131	7741014.72	0
3237	-0.116279	608427.9403	7740937.057	0
3238	0.0671972	609629.2375	7741483.223	0
3239	0.0671972	609637.3359	7740999.774	0
3240	-0.124517	609006.8827	7740177.03	0
3241	0.0084447	608700.7105	7741499.243	0
3242	-0.0409569	608267.2025	7741361.058	0
3243	-0.0683936	608146.6514	7740870.861	0
3244	0.053154	607795.4637	7740434.087	0
3245	-0.00946453	609551.9388	7740480.638	0
3246	-0.00946453	609603.2869	7740464.615	0
3247	0.0287077	609567.2454	7740935.845	0
3248	-0.0887849	609433.5613	7741296.785	0
3249	0.0569649	609767.7359	7741180.103	0
3250	-0.0329714	608609.7708	7740367.439	0
3251	-0.0329714	608445.9304	7740344.482	0
3252	0.111584	609661.2824	7741684.094	0
3253	0.0473389	609373.3392	7741943.056	0
3254	0.0908746	609797.5281	7741173.218	0
3255	0.138951	606908.4937	7739681.937	0
3256	-0.0536615	608350.4909	7741500.189	0
3257	-0.213395	607963.3675	7740452.593	0
3258	0.154086	608682.3197	7741024.454	1
3259	-0.227958	610175.2401	7741042.298	0
3260	-0.130374	610134.6912	7740854.609	0
3261	-0.130374	610271.6675	7741045.416	0
3262	-0.116806	609912.1876	7741230.604	0
3263	-0.131578	607126.8602	7740521.593	0
3264	0.0659996	609478.129	7740995.573	0
3265	-0.252201	609832.4672	7740800.486	0
3266	-0.252201	610007.1848	7741168.429	0
3267	-0.252201	610355.9594	7741083.905	0
3268	0.0444504	608621.5582	7740196.094	0
3269	0.0444504	608100.9429	7740479.616	0
3270	0.0484137	609333.5165	7741588.158	0
3271	-0.0134001	608349.1695	7741271.461	0
3272	-0.107477	610488.1276	7740453.593	0
3273	-0.0134001	608424.5631	7740773.859	0
3274	-0.00240947	607363.5097	7740499.794	0
3275	-0.125226	608460.7252	7741251.394	0
3276	-0.125226	608560.7526	7740969.769	0
3277	-0.147334	607563.4471	7740483.524	0
3278	-0.125226	608855.7818	7740991.918	0
3279	-0.0444057	609913.857	7741606.018	0
3280	0.0897003	610417.838	7741534.504	0
3281	-0.0122614	608227.63	7741336.786	0
3282	-0.0143489	609822.7289	7740967.31	0
3283	-0.144059	607758.8696	7741236.276	0
3284	0.129144	607756.5683	7741034.137	0
3285	-0.00779632	607332.2668	7740459.736	0
3286	-0.220155	607867.119	7740070.65	0
3287	0.00902809	607307.137	7740789.718	0
3288	-0.028651	608685.4094	7741183.427	1
3289	0.00902809	607387.8382	7740855.565	0
3290	-0.0398459	609378.2749	7740525.694	0
3291	0.0436943	609190.7295	7741870.72	0
3292	0.158565	608183.9147	7741124.901	0
3293	0.184923	609942.8455	7741710.038	0
3294	-0.0431496	608072.3202	7740753.218	0
3295	0.171421	609478.3058	7741982.968	0
3296	-0.0708831	609753.2096	7741740.153	0
3297	-0.0181761	607869.3316	7741265.156	0
3298	0.00166433	608367.2333	7740927.217	0
3299	-0.00262278	609331.3935	7741854.493	0
3300	0.0038274	608027.1171	7740854.512	0
3301	0.404849	608518.978	7741167.432	0
3302	0.0272114	609717.2848	7741563.376	0
3303	-0.00846334	609496.0021	7740636.636	0
3304	0.13225	607955.461	7740970.103	0
3305	0.0542521	606649.0018	7741059.262	0
3306	-0.0478892	606908.4114	7740210.29	0
3307	0.13225	608059.8768	7740787.379	0
3308	-0.131242	606406.1835	7741083.689	0
3309	0.30511	608551.4731	7740376.487	0
3310	-0.131242	606678.1553	7740961.906	1
3311	-0.167045	609751.5756	7740968.261	0
3312	0.101956	609480.18	7740245.928	0
3313	-0.0889311	609250.535	7741371.108	0
3314	-0.00571322	609786.061	7741092.549	0
3315	-0.0623611	606624.0725	7739916.604	0
3316	-0.00571322	609919.5191	7740899.969	0
3317	-0.00211047	607656.9952	7740167.012	0
3318	-0.120099	609253.6484	7741506.776	0
3319	0.259136	606402.3507	7740263.399	0
3320	0.129081	609322.6717	7741610.096	0
3321	0.0204403	606547.5746	7740118.957	1
3322	-0.0482559	609338.2384	7742142.329	0
3323	-0.110894	607260.6365	7740531.514	1
3324	0.00384473	605904.362	7740335.891	0
3325	-0.0199538	606706.4502	7740297.573	0
3326	-0.118508	606977.8221	7740258.43	0
3327	-0.0482559	609329.669	7742100.567	0
3328	0.24843	606690.2192	7740480.918	0
3329	0.16008	609656.3632	7741789.034	0
3330	-0.0369358	606608.7229	7739695.421	0
3331	-0.107944	609964.4618	7741386.18	0
3332	-0.152036	607187.6474	7739763.479	0
3333	-0.107944	609469.0654	7741521.598	1
3334	-0.152036	607386.3434	7740176.722	0
3335	-0.107944	609583.8137	7741543.267	1
3336	-0.0145828	609593.3425	7740561.878	0
3337	-0.151671	609455.4174	7742219.139	0
3338	-0.047228	608309.3357	7740652.768	0
3339	-0.01713	609580.9441	7741815.386	0
3340	0.00847296	607421.5235	7739869.66	0
3341	-0.00364515	609628.8588	7741700.307	0
3342	0.257468	607111.4431	7739902.296	0
3343	0.0163985	609723.2958	7741591.583	0
3344	0.166438	609982.049	7741749.658	0
3345	0.22982	607338.3435	7740031.125	0
3346	0.0163985	609785.6466	7741513.824	0
3347	0.074278	609874.6543	7741967.284	0
3348	0.0733013	609361.6681	7742037.887	0
3349	-0.0631383	606197.8174	7744362.532	0
3350	0.074278	609869.8215	7741920.49	0
3351	0.304782	607101.4356	7739621.285	1
3352	0.0342781	607295.8303	7744488.733	0
3353	0.159964	609579.0311	7741434.665	0
3354	-0.0322659	607871.141	7744340.002	0
3355	-0.0866576	607285.8469	7742811.039	0
3356	-0.118456	606845.0331	7740090.345	1
3357	0.0181162	606305.9486	7740208.119	0
3358	-0.0815485	606425.8094	7739622.08	1
3359	0.167729	609691.0309	7741713.953	1
3360	0.0776446	609970.7413	7741657.838	0
3361	0.0438543	606545.7952	7740210.613	1
3362	-0.148533	607660.3495	7740188.783	0
3363	0.0776446	609980.6089	7741812.52	0
3364	0.138092	609762.0324	7741760.582	1
3365	0.17737	606479.7858	7744016.218	0
3366	0.0776446	609872.6928	7742070.255	0
3367	-0.108469	607123.7056	7740215.002	0
3368	-0.0724927	607465.7963	7740589.436	1
3369	0.0667806	605681.1923	7742233.401	0
3370	-0.108469	607135.4658	7739701.964	0
3371	-0.207857	608063.4632	7740330.241	1
3372	0.0760287	608039.2302	7740251.249	0
3373	0.128177	609338.6933	7741799.836	1
3374	-0.0691959	606775.5786	7740070.385	0
3375	0.12952	608000.2566	7740499.122	0
3376	-0.0459973	609886.5939	7741345.081	0
3377	-0.209804	607323.8679	7739910.528	0
3378	-0.100949	609153.5882	7741355.335	1
3379	-0.0215336	609439.9586	7741813.199	0
3380	-0.138064	609246.3171	7741081.738	0
3381	-0.00846681	609333.2083	7742010.28	0
3382	-0.0501171	607408.712	7740262.612	0
3383	-0.0147183	609585.0584	7741287.933	0
3384	0.181881	605978.8446	7739456.162	0
3385	0.0673072	609680.8798	7741819.682	0
3386	0.377305	606358.7789	7739451.831	1
3387	-0.191062	606549.4919	7742817.497	0
3388	0.137795	609791.3652	7740707.289	1
3389	0.377305	606383.9422	7739699.408	1
3390	0.180203	606789.0636	7739773.556	1
3391	-0.011069	610173.3876	7740894.859	0
3392	0.180872	610101.0598	7741542.71	0
3393	0.105338	606249.3628	7739685.278	1
3394	-0.011069	609771.1009	7740729.206	0
3395	0.0986397	609990.7299	7741623.793	0
3396	-0.0467204	609927.3096	7741813.771	0
3397	-0.034642	608012.6524	7740641.891	1
3398	-0.00643782	610279.8193	7741559.397	0
3399	0.0522891	609902.6459	7740378.765	0
3400	-0.00901022	608275.0064	7740662.322	0
3401	0.13888	609480.7706	7741935.29	0
3402	0.0522891	610459.1067	7740943.279	0
3403	0.0444846	608049.631	7740488.686	0
3404	0.0607627	610098.2301	7740592.07	0
3405	-0.0455204	609835.4716	7742161.49	0
3406	-0.0870073	606420.8156	7739505.906	1
3407	-0.164386	608188.1162	7740010.931	0
3408	-0.0863831	610267.3151	7740768.845	0
3409	-0.042322	608449.0738	7740886.627	0
3410	0.360949	609921.2466	7741118.807	0
3411	-0.133895	609489.9974	7740690.623	0
3412	0.160937	610009.9682	7741830.959	0
3413	-0.0880125	607842.2919	7739960.874	0
3414	-0.0681213	608639.2693	7740457.726	0
3415	-0.0880125	607851.006	7739996.699	0
3416	0.0318301	609884.079	7740531.905	0
3417	0.249845	609618.0754	7742160.91	0
3418	-0.00312528	608163.7259	7744491.919	0
3419	0.0392386	607992.6523	7744601.251	0
3420	-0.166878	608664.0362	7743143.759	0
3421	-0.0557354	608131.2459	7744028.285	0
3422	0.0845645	608574.6676	7743786.218	0
3423	-0.0375016	606224.5599	7744423.919	0
3424	-0.0375016	606465.9953	7744352.501	0
3425	0.1296	605800.2876	7744259.053	1
3426	-0.0660106	606966.0339	7743701.551	0
3427	-0.0857641	607127.5005	7744089.605	1
3428	0.0850115	607337.9028	7743431.888	0
3429	0.0644719	607774.5995	7743728.322	0
3430	0.087189	607497.0129	7744464.564	0
3431	0.279696	606627.2498	7743771.251	0
3432	0.279696	606405.944	7744033.991	0
3433	-0.105427	608436.7696	7744149.716	0
3434	0.0165049	608559.4232	7744081.824	0
3435	0.0306493	608029.4028	7743717.111	0
3436	-0.0762193	606516.8973	7744446.577	0
3437	0.0589639	606036.5839	7744019.846	0
3438	0.0791693	605911.913	7744401.463	1
3439	-0.0299693	605802.8778	7744207.237	1
3440	0.202813	607321.5368	7744308.791	0
3441	-0.0346252	607554.9227	7744436.882	0
3442	0.088493	607598.8128	7743716.705	0
3443	0.0345369	606666.578	7743711.425	0
3444	0.0713159	607120.5041	7743793.062	0
3445	-0.0720295	608565.0393	7744099.515	0
3446	0.00570522	608179.6478	7744013.535	0
3447	-0.0115906	608373.3977	7744573.788	0
3448	0.0975645	607932.5056	7744224.904	0
3449	0.0393183	608274.5163	7744117.044	0
3450	0.00290995	608568.2034	7743977.326	0
3451	0.0866001	605977.0989	7744266.346	0
3452	0.0559412	607259.3082	7744870.179	0
3453	-0.0626867	606686.4387	7744916.261	1
3454	0.0171442	607687.1901	7743699.886	0
3455	0.251879	607266.592	7743835.15	0
3456	0.251879	607189.7925	7743427.08	0
3457	0.349288	607448.5576	7744195.178	0
3458	0.0561178	607225.7417	7744393.051	1
3459	-0.000637803	606979.7766	7744071.776	0
3460	-0.000637803	606839.4488	7744086.017	0
3461	-0.000637803	606794.335	7744118.763	0
3462	-0.000637803	607168.0686	7743760.393	0
3463	-0.104101	607496.1111	7743897.253	0
3464	0.275661	608054.1117	7743806.26	0
3465	0.0426662	607428.7536	7743786.629	0
3466	0.100715	608794.3686	7743224.681	0
3467	-0.0370681	608319.1271	7743932.184	0
3468	0.0306492	606357.5167	7744290.476	0
3469	0.214418	605943.0449	7744542.463	0
3470	-0.0420275	606350.23	7742688.256	0
3471	-0.0411563	606502.4409	7743542.903	0
3472	0.000865985	606998.1404	7743421.395	0
3473	0.228242	607604.3194	7744293.585	0
3474	0.273139	607636.3697	7744840.236	0
3475	0.0897443	607405.566	7744483.643	0
3476	-0.0884686	606913.1965	7743758.973	0
3477	-0.0283427	606849.3051	7743746.753	0
3478	0.0175717	607944.7737	7744346.765	1
3479	-0.089347	607494.6409	7741767.763	0
3480	-0.089347	607213.3185	7741849.059	0
3481	-0.00839836	607385.6665	7743791.525	0
3482	-0.0241357	608057.6718	7743792.94	0
3483	-0.11726	608413.5439	7744163.835	0
3484	-0.040297	608561.3173	7744087.692	0
3485	-0.040297	608451.509	7743877.07	0
3486	-0.00621241	607914.2532	7744137.225	0
3487	-0.00621241	608305.3853	7744250.907	0
3488	-0.00621241	608020.0181	7744109.945	0
3489	0.170219	608346.9307	7744378.415	0
3490	-0.00277148	606084.3762	7744381.855	0
3491	0.0647941	606791.0916	7744628.197	0
3492	0.0647941	606636.4047	7744431.081	0
3493	-0.103599	608032.487	7744819.117	1
3494	0.157546	607865.669	7744508.479	0
3495	0.128414	608553.3052	7743845.837	0
3496	0.119189	608393.6911	7744159.478	0
3497	-0.0867627	607152.4424	7743955.521	0
3498	0.108881	608212.2834	7744346.714	0
3499	0.0763494	608294.9863	7743858.325	0
3500	0.195249	608597.2872	7744194.35	0
3501	0.139158	607532.5027	7743911.096	0
3502	0.0927458	607579.898	7744190.884	0
3503	0.149433	607603.0442	7744118.834	0
3504	0.149433	607370.7743	7744446.186	1
3505	0.00145345	607632.7249	7744097.903	0
3506	0.0937888	607180.7202	7743333.638	0
3507	-0.0772979	608000.6169	7743368.934	0
3508	0.130413	607777.3174	7743815.598	0
3509	0.130413	608082.8394	7743704.895	0
3510	0.207101	607257.9544	7744495.906	0
3511	0.207101	607160.233	7744789.995	0
3512	0.124061	608678.1613	7743341.873	0
3513	0.0562633	608481.165	7744067.164	0
3514	-0.0798394	607151.5859	7744980.931	0
3515	-0.0182472	607147.4536	7743659.889	0
3516	0.0862826	607448.694	7743936.36	0
3517	-0.017388	606553.8644	7744126.732	0
3518	-0.017388	606508.1447	7743693.067	0
3519	-0.0993937	607253.8622	7742493.834	0
3520	-0.151773	607020.1932	7741244.973	0
3521	-0.0230258	607293.5166	7741674.856	0
3522	0.191715	607318.0874	7744260.718	0
3523	0.177556	607234.6411	7744603.343	0
3524	0.126049	606260.5293	7744721.184	0
3525	0.0987733	606909.806	7744287.458	1
3526	-0.103586	604822.6866	7739444.548	0
3527	0.153516	607318.3797	7744311.047	0
3528	0.153516	607310.3859	7744752.814	0
3529	-0.0203431	606915.3441	7744334.198	0
3530	0.00411013	607504.7249	7745320.924	0
3531	-0.112131	607506.6478	7744723.99	0
3532	-0.112131	607468.2233	7744678.348	0
3533	0.0701779	607238.3276	7743655.736	0
3534	0.163608	607739.996	7740682.075	0
3535	0.188891	608476.1322	7744416.19	0
3536	-0.0270528	607793.9078	7744134.121	0
3537	0.160195	608121.2063	7744018.6	0
3538	0.154331	606698.2866	7744783.029	0
3539	0.190444	607297.9928	7743517.216	0
3540	0.190444	607347.2539	7743577.888	0
3541	0.0411461	606918.3442	7744267.708	0
3542	0.0411461	606861.3923	7744160.969	0
3543	0.230726	607909.0533	7744406.677	0
3544	0.378022	607602.6274	7743924.865	0
3545	0.378022	607464.3745	7743862.554	0
3546	0.00768662	607696.3299	7743883.59	0
3547	0.0591566	606988.3219	7743457.576	0
3548	-0.0292623	607292.315	7744141.523	0
3549	-0.0357963	607353.6566	7743509.721	0
3550	0.0447762	606880.833	7743895.669	0
3551	-0.0100492	607952.2914	7744017.67	0
3552	0.076703	608150.3293	7743946.237	0
3553	0.292997	607921.963	7744680.285	1
3554	0.0749366	608352.0745	7744237.458	0
3555	0.0749366	608351.8317	7744025.466	0
3556	0.0614312	608446.2966	7743510.985	0
3557	0.105231	607843.7046	7742518.178	1
3558	0.00693585	607615.9958	7744036.363	0
3559	-0.0656138	606850.1869	7744211.517	0
3560	-0.0651447	608300.9215	7744073.994	0
3561	0.0383001	606930.8855	7744410.372	0
3562	-0.0817924	607950.8697	7745050.405	0
3563	-0.0817924	607902.2288	7744865.389	0
3564	-0.0479399	607471.9709	7743932.811	0
3565	0.000172294	606492.938	7743770.525	0
3566	0.0266571	607621.6787	7743982.725	0
3567	-0.0746194	606715.8187	7744410.664	0
3568	-0.0438429	607348.7972	7744813.923	0
3569	0.0517366	607168.4648	7744166.184	0
3570	0.0812355	608205.0633	7744167.491	0
3571	0.0618683	608219.0628	7743654.463	0
3572	0.0618683	608211.6533	7743886.731	0
3573	-0.112317	607911.183	7744869.682	0
3574	-0.0495724	606458.4007	7743526.763	0
3575	0.160468	607369.3174	7743570.686	0
3576	0.0128664	605745.3494	7742691.796	0
3577	-0.0854078	605703.2005	7742469.234	0
3578	0.035449	606238.0501	7742636.158	0
3579	-0.0787844	605074.2041	7742904.267	0
3580	-0.0787844	605405.4031	7743098.083	0
3581	-0.0734087	604949.1595	7741955.974	0
3582	0.111516	605191.4848	7742083.49	0
3583	-0.104298	604930.6638	7741733.048	0
3584	-0.104298	604946.797	7741728.126	0
3585	-0.0803637	605382.6902	7741307.363	0
3586	-0.0501688	606178.375	7742455.75	0
3587	-0.0847522	605964.8708	7741312.513	0
3588	0.156818	606329.6732	7741718.402	0
3589	0.110944	606268.7464	7741478.158	0
3590	-0.00784689	605641.5403	7741787.926	0
3591	0.0519776	605680.0084	7741214.067	0
3592	-0.099599	605555.4422	7742540.022	0
3593	-0.0773349	605830.6914	7741313.012	0
3594	0.218797	605107.156	7742234.456	0
3595	0.134618	606138.4432	7742016.273	1
3596	0.0201247	607595.9745	7743613.547	0
3597	0.0201247	607843.4756	7744125.733	0
3598	0.0972125	606468.0857	7741249.719	0
3599	-0.172207	605471.3115	7740627.744	0
3600	-0.172207	605574.1712	7740591.924	0
3601	0.0847793	605730.7697	7741112.718	0
3602	-0.0886978	605304.1036	7740197.647	0
3603	0.0106757	605955.4339	7741373.421	0
3604	0.156749	605305.0746	7742052.552	0
3605	0.0234409	605036.4199	7741970.41	0
3606	0.0463333	605282.0043	7741348.49	0
3607	-0.202683	606994.791	7741535.09	0
3608	-0.202683	607113.1204	7741588.108	0
3609	-0.0898074	605474.3819	7743117.496	0
3610	-0.104248	606088.0871	7742633.322	0
3611	-0.0565617	605499.4075	7742563.537	0
3612	-0.0565617	605333.0302	7742337.201	0
3613	-0.0565617	605680.6545	7742700.681	0
3614	-0.0303759	604528.4007	7741593.109	0
3615	-0.00569538	605299.2655	7741531.832	0
3616	-0.113961	606382.5044	7742196.863	0
3617	0.255366	605573.4979	7741834.798	0
3618	-0.076166	606000.7649	7741091.055	0
3619	0.14857	606306.6819	7741245.541	0
3620	0.00564857	605733.7119	7741586.06	0
3621	0.269212	605881.8449	7741472.887	0
3622	0.0758166	605761.6809	7741301.32	0
3623	-0.0431908	605833.7109	7741305.965	0
3624	0.0266292	607221.3272	7740424.844	0
3625	0.394103	605967.0186	7741159.497	0
3626	0.0956137	607144.0782	7743821.042	0
3627	-0.0312628	605571.4472	7742476.847	0
3628	0.266991	607079.7633	7743388.612	0
3629	-0.0460538	605558.4066	7742472.377	0
3630	-0.0573159	606666.8309	7743599.649	0
3631	-0.0546433	606560.4729	7742471.387	0
3632	0.0257102	605388.1592	7741824.847	0
3633	0.0257102	604856.2167	7742073.622	0
3634	-0.139224	605499.819	7741082.603	0
3635	-0.000683	605097.2134	7741995.768	0
3636	-0.115011	605454.8639	7741129.321	0
3637	0.339613	605062.0456	7741710.012	0
3638	-0.050993	605857.864	7742204.771	0
3639	-0.050993	606038.4544	7741725.007	0
3640	0.0338907	607178.7027	7743811.778	0
3641	-0.031802	606679.7709	7741420.585	0
3642	0.0688659	606082.7773	7741630.539	0
3643	0.0102263	605269.2588	7741952.488	0
3644	-0.00770419	606095.0804	7740968.048	0
3645	-0.00770419	606063.2458	7741117.708	0
3646	-0.00770419	606001.5648	7741080.205	0
3647	0.165693	606850.5323	7741945.817	0
3648	0.241151	605952.8793	7741049.43	0
3649	0.141323	606102.232	7741080.901	0
3650	-0.0362439	605220.982	7742686.544	0
3651	0.0956137	606713.4735	7743839.986	0
3652	0.0956137	606786.8866	7743978.139	0
3653	0.282435	605559.5034	7742762.934	0
3654	-0.0860762	606908.9279	7744216.9	0
3655	0.0972559	607867.2875	7741532.306	1
3656	-0.0393904	608036.8538	7740901.232	0
3657	-0.0677812	608489.8881	7740585.563	0
3658	-0.0356902	609429.1985	7740151.635	0
3659	-0.158899	606044.3047	7743038.344	0
3660	-0.158899	606567.44	7743112.177	0
3661	-0.125724	608593.7025	7740038.263	1
3662	0.118505	608824.6556	7740946.009	0
3663	0.141266	607295.5338	7744352.38	0
3664	0.00105837	608011.3343	7740004.98	0
3665	-0.0211795	609794.7064	7740838.019	0
3666	0.190001	609512.1038	7741483.938	0
3667	-0.111392	609077.6297	7740549.761	1
3668	-0.0633445	609402.7368	7741187.184	0
3669	-0.165977	607761.6629	7740724.89	0
3670	0.190001	609575.8439	7741109.755	0
3671	-0.0482202	609445.1077	7739952.842	0
3672	-0.0482202	608956.6998	7740108.409	0
3673	-0.0401246	609018.8197	7740129.757	0
3674	-0.0401246	609114.3937	7740342.906	0
3675	-0.0900682	608808.3371	7739890.358	0
3676	0.0420463	608510.4325	7739898.316	0
3677	-0.0681353	608128.1022	7740970.871	0
3678	-0.0277414	607982.6872	7740418.397	0
3679	-0.0829586	607510.2989	7740839.636	0
3680	0.104874	607757.3883	7740639.802	0
3681	0.104874	607651.613	7740886.571	0
3682	0.104874	607836.7845	7740588.432	0
3683	0.0164159	607073.4659	7740179.394	0
3684	0.149882	607227.0634	7740318.791	0
3685	-0.138396	606480.6611	7740850.674	0
3686	-0.0369358	606232.4972	7739715.519	0
3687	-0.148533	607597.3374	7740316.647	0
3688	-0.0755452	609930.2953	7742126.272	0
3689	0.0782181	609881.1486	7741819.438	0
3690	0.256332	610009.7516	7741564.686	0
3691	0.256332	609882.1443	7741808.217	0
3692	0.0421971	610282.8227	7740933.059	0
3693	-0.00846334	609630.1096	7740729.395	0
3694	-0.116113	609394.4828	7739927.349	0
3695	-0.015552	609697.4915	7740409.023	0
3696	0.392847	608370.0165	7740416.263	0
3697	0.0701431	609191.0474	7740166.407	0
3698	0.0701431	609627.726	7740431.779	0
3699	0.0701431	609577.2306	7740348.047	0
3700	-0.0271935	606629.4588	7740905.234	0
3701	0.0190756	606329.8448	7739905.394	0
3702	-0.0549708	606989.9105	7740016.259	0
3703	0.106985	606557.8583	7739584.619	0
3704	0.0245278	606501.5836	7739980.782	0
3705	-0.0554512	606678.3927	7740408.879	0
3706	-0.189693	608547.0898	7740343.745	0
3707	-0.157256	608275.2166	7740437.687	0
3708	-0.157256	607848.9787	7740137.869	0
3709	0.0137894	608094.5862	7740015.061	0
3710	0.111089	606647.5197	7740063.027	0
3711	-0.0242461	606323.35	7740690.801	0
3712	-0.0451293	610181.1168	7741969.074	0
3713	-0.157049	608657.4557	7740027.191	0
3714	0.0350048	607164.7939	7740482.898	0
3715	0.166747	606365.7809	7739954.954	0
3716	-0.123488	606638.2647	7740065.825	0
3717	0.00824067	606290.3109	7740191.366	0
3718	-0.297715	606776.3762	7741676.149	0
3719	0.0433439	606432.7883	7739867.645	0
3720	-0.189504	605923.7392	7739983.038	0
3721	-0.189504	606131.0999	7739981.642	0
3722	-0.189504	606448.7113	7739796.604	0
3723	0.120196	607759.0545	7739678.347	0
3724	0.0183309	608472.8927	7740345.223	0
3725	-0.0868084	607359.7206	7740027.619	0
3726	-0.0545874	609346.4921	7740917.024	0
3727	-0.0545874	609689.5597	7740459.979	0
3728	-0.157256	608297.266	7739972.35	0
3729	0.0788051	608459.4997	7740299.436	0
3730	0.211523	607325.9568	7740223.234	0
3731	0.0616066	607399.4759	7740086.893	0
3732	-0.0207101	606554.1817	7740127.252	0
3733	-0.0207101	606416.1589	7740259.963	0
3734	0.0344214	607035.2894	7739942.652	0
3735	-0.0329376	606503.4629	7740348.036	0
3736	-0.0126428	606613.9098	7739757.597	0
3737	0.268395	606001.9215	7739542.384	0
3738	0.268395	605817.8346	7739814.142	0
3739	0.00973349	606201.6278	7740240.755	0
3740	0.0135629	606083.8583	7739756.233	0
3741	0.206951	605982.4934	7740132.66	0
3742	-0.000467627	606913.57	7740395.652	0
3743	0.191061	606785.945	7740571.403	0
3744	0.146872	607597.0397	7740525.031	0
3745	-0.297715	607037.8347	7741974.295	0
3746	0.127994	605980.8647	7739461.586	0
3747	0.127994	605628.3974	7739581.895	0
3748	-0.0747716	605244.2242	7740288.377	0
3749	-0.00878061	605711.4617	7739781.446	0
3750	-0.0252777	605433.5099	7740300.251	0
3751	-0.0425688	606380.5731	7740459.902	0
3752	-0.00126343	607777.5175	7739965.439	0
3753	0.120783	607152.5046	7739845.485	0
3754	0.0131571	606836.3427	7739784.567	0
3755	-0.13863	609988.2358	7741124.1	0
3756	-0.191496	606969.48	7740546.491	0
3757	0.0305799	607086.2076	7739801.505	0
3758	-0.0569675	606179.263	7739612.696	0
3759	0.265444	606244.2484	7740375.294	1
3760	0.0297768	607173.0002	7740432.296	0
3761	-0.0299668	607831.2081	7740923.975	0
3762	0.135561	607059.4726	7742839.658	0
3763	0.144006	605783.9618	7739944.35	0
3764	0.0276359	606058.9731	7742292.339	0
3765	0.144006	605661.0795	7740024.747	0
3766	0.29086	605393.1441	7740137.832	0
3767	0.0935403	605351.3135	7739389.774	0
3768	0.0596259	606298.155	7740153.84	0
3769	0.0381034	605929.8026	7740526.324	0
3770	-0.0386582	605784.3201	7739632.313	0
3771	-0.0540973	605153.1509	7739665.708	0
3772	0.00205043	606070.4754	7740586.39	0
3773	0.00740104	605147.3889	7739696.761	0
3774	0.00205043	606063.9367	7740490.119	0
3775	-0.0566491	606272.7371	7740440.916	0
3776	-0.175231	605993.4961	7739837.976	0
3777	0.127327	606221.5197	7740534.084	0
3778	0.315052	605914.7489	7739954.33	0
3779	-0.0386582	605860.4596	7740034.386	0
3780	0.0006972	605191.8667	7739599.692	0
3781	-0.0208433	607107.5496	7740192.354	0
3782	0.184283	606245.8759	7740204.514	0
3783	-0.0913787	606692.9303	7741762.564	0
3784	-0.0687512	606303.635	7739506.98	0
3785	-0.00945636	606377.9236	7739939.126	0
3786	-0.00945636	606385.5535	7739776.308	0
3787	-0.00945636	606099.4856	7739684.841	0
3788	-0.0278366	605801.4322	7739217.952	0
3789	-0.0569675	605840.6901	7739869.944	0
3790	-0.0569675	606224.7645	7740142.62	0
3791	0.00622071	607900.1386	7742071.154	0
3792	0.00622071	607912.7469	7741927.885	0
3793	-0.00655408	608225.7519	7741922.278	0
3794	-0.0574444	605302.8981	7739637.917	0
3795	0.00573212	605137.9703	7739968.856	0
3796	0.0958573	605423.8746	7739856.044	1
3797	0.169498	605594.0456	7742072.872	0
3798	0.259071	605515.7825	7740271.858	0
3799	-0.122633	607268.2053	7739897.99	1
3800	0.0314445	605650.9932	7741768.497	0
3801	-0.0110897	605657.196	7739920.512	0
3802	0.108014	606013.0293	7739738.591	0
3803	0.0561883	606431.8625	7739990.142	0
3804	-0.0985948	606267.7028	7740825.649	0
3805	-0.0558105	605546.9811	7739759.166	0
3806	0.0449482	605824.3152	7739973.501	0
3807	0.0694501	605744.9531	7740251.451	0
3808	0.0694501	605580.9659	7739930.953	0
3809	-0.0659961	608299.3107	7741296.868	0
3810	0.14026	605214.4481	7739635.207	0
3811	0.101666	606184.5324	7739810.031	0
3812	0.0655343	605930.3435	7740187.002	0
3813	0.101666	605785.03	7739831.152	0
3814	0.0647309	605653.4363	7739923.817	0
3815	0.0647309	605886.2787	7739508.042	0
3816	-0.00757778	606342.5773	7740182.855	0
3817	-0.134221	605911.0713	7739615.399	0
3818	0.374158	605791.6584	7740034.878	0
3819	0.026987	606284.0719	7740332.215	0
3820	0.207317	605875.6866	7740511.899	0
3821	0.09375	605517.7031	7739711.457	0
3822	0.0655343	605959.11	7740320.716	0
3823	0.0666376	605505.336	7739877.88	0
3824	0.0666376	605435.2337	7740215.855	0
3825	0.195144	606183.6996	7739924.286	0
3826	0.232165	606470.4568	7740307.102	0
3827	0.312088	606020.2372	7739832.173	0
3828	0.00909352	606269.427	7740192.516	0
3829	0.00909352	606194.1655	7740099.875	0
3830	0.00909352	606349.0183	7739798.217	0
3831	0.00909352	606045.8485	7740199.372	0
3832	0.0884143	606287.7752	7739793.17	0
3833	-0.0918654	605403.2232	7740291.125	0
3834	0.0212258	605917.5082	7739747.929	0
3835	0.0212258	606293.3102	7739912.651	0
3836	-0.154262	607762.3336	7741634.585	0
3837	0.18794	605131.5965	7740130.062	0
3838	0.18794	605662.6881	7740012.872	0
3839	-0.0727176	607337.1813	7739766.795	0
3840	-0.106858	607129.8929	7739732.313	0
3841	-0.106858	607098.5352	7740135.686	0
3842	-0.0576224	606736.1618	7739921.389	0
3843	-0.128591	605946.8415	7739808.903	0
3844	0.0690882	606113.3614	7740095.056	0
3845	0.0835779	605740.9601	7739672.253	0
3846	-0.0618416	605924.5873	7739890.637	0
3847	0.0793086	605774.3465	7740129.518	0
3848	-0.0412693	605628.4763	7739774.999	0
3849	-0.0132288	606193.2893	7739832.1	0
3850	-0.0362054	605805.5194	7741133.42	0
3851	0.339891	606195.3899	7740687.172	0
3852	-0.0362054	605940.3381	7741274.402	0
3853	0.230472	606263.3681	7739849.718	0
3854	0.0526623	605537.9093	7740220.551	0
3855	0.137628	605703.7655	7740079.056	0
3856	-0.0161546	605378.145	7739787.143	0
3857	0.299818	605600.0499	7740246.458	0
3858	-0.146964	607707.5512	7740442.414	0
3859	0.102086	606132.0346	7741649.139	0
3860	-0.0757502	606301.326	7741068.577	0
3861	-0.0757502	606804.4314	7741122.081	0
3862	0.273536	604971.6913	7739526.267	0
3863	-0.0636831	609141.5893	7740187.29	0
3864	0.256763	607445.4856	7744496.365	0
3865	0.0855068	607956.482	7743911.446	0
3866	-0.0152575	609464.8815	7740954.165	0
3867	0.317258	608126.3813	7742983.711	0
3868	0.220617	605357.8562	7742151.08	0
3869	-0.0255595	606246.7578	7741839.529	0
3870	-0.0255595	606159.0221	7742294.625	0
3871	-0.0755125	609936.6241	7740574.339	0
3872	-0.0743727	609774.339	7741680.23	0
3873	0.0102267	607890.1596	7740252.182	0
3874	-0.00698243	608765.9158	7741458.743	1
3875	-0.0431496	608105.5923	7740811.15	0
3876	-0.189472	607329.3174	7739980.81	1
3877	-0.0408385	609001.3868	7741919.465	0
3878	0.0351727	607786.9391	7740782.198	0
3879	0.0351727	607559.7102	7740949.288	0
3880	0.0408217	606701.5527	7740556.673	0
3881	-0.0743727	609581.6164	7741717.183	0
3882	-0.0723105	606817.6459	7740258.056	0
3883	-0.1092	609628.9167	7740960.83	0
3884	-0.198439	609986.4276	7740719.032	0
3885	-0.133555	607585.1278	7740144.972	0
3886	0.00031638	610201.0511	7741108.982	0
3887	0.14081	609631.7318	7741681.497	0
3888	0.0185077	607304.1962	7742650.434	1
3889	0.0158384	610128.6198	7740995.446	0
3890	0.14081	609452.0586	7741525.736	0
3891	-0.0375857	609498.8068	7740917.075	0
3892	0.0699794	608517.1305	7740853.415	0
3893	0.0624459	609932.9891	7741234.832	0
3894	0.167249	606772.6489	7740128.375	0
3895	0.0142204	607573.3665	7740833.524	0
3896	-0.107477	610251.9781	7740613.169	0
3897	0.0624459	610025.1571	7741496.693	0
3898	-0.0700353	609801.783	7741223.181	0
3899	0.263895	609849.6669	7741562.506	0
3900	-0.107477	610685.9332	7740518.164	0
3901	-0.107477	610447.8757	7740485.318	0
3902	0.0311554	609273.3203	7741254.054	0
3903	0.0289832	609392.2936	7741315.32	1
3904	0.234816	610423.5553	7740587.781	0
3905	0.234816	610151.9996	7740655.767	0
3906	0.0190756	606851.9549	7739917.062	0
3907	-0.00418344	609837.9597	7741311.217	0
3908	0.0208507	609355.8168	7741441.068	0
3909	0.158545	609673.7222	7741136.367	0
3910	0.0104529	610249.2438	7740862.048	0
3911	-0.00379639	609921.0784	7741995.301	0
3912	-0.0736907	608737.5479	7741505.542	0
3913	-0.0599523	609880.0427	7741162.072	0
3914	0.390141	607912.0434	7739688.57	0
3915	-0.00934112	609690.8723	7741958.032	0
3916	0.390141	608225.3719	7740041.127	0
3917	-0.10587	607434.3253	7740422.234	0
3918	0.0540664	609320.3738	7740385.52	0
3919	-0.0595768	609149.054	7741276.597	0
3920	-0.10587	607394.814	7740562.561	0
3921	0.0497329	609549.7271	7739959.598	0
3922	-0.0935009	608953.7671	7740609.985	0
3923	0.0497329	609306.4557	7740254.243	0
3924	-0.161144	608659.3757	7740082.244	0
3925	-0.0167992	607810.0832	7740157.856	1
3926	0.0286705	608141.702	7740056.976	0
3927	-0.161144	608608.145	7740376.357	0
3928	0.0286705	608522.0397	7740494.285	0
3929	0.014911	606799.6069	7741819.015	1
3930	-0.0831662	606714.4925	7740219.599	0
3931	-0.0279223	606786.8048	7740620.148	0
3932	-0.0279223	606680.0761	7740339.976	1
3933	-0.00882118	606871.551	7740748.831	1
3934	-0.0518281	606120.9684	7740133.185	0
3935	-0.0655911	606099.0814	7740470.952	1
3936	-0.0240026	606524.7594	7740002.598	0
3937	-0.0381442	609973.5065	7741206.949	0
3938	0.103492	609322.5612	7740368.66	0
3939	0.123252	609734.0159	7740936.187	0
3940	0.138951	606878.3445	7739880.005	0
3941	0.103492	609402.6609	7740471.858	0
3942	-0.131371	609410.2453	7741386.791	0
3943	-0.0273318	610358.9162	7741472.758	0
3944	-0.0266237	610143.9707	7741275.169	1
3945	0.0438543	606042.5895	7740298.58	0
3946	0.0549143	609608.8379	7740788.92	0
3947	0.135664	606706.2572	7743989.867	0
3948	0.184923	609725.237	7741663.504	0
3949	-0.0462097	609563.6733	7741244.138	0
3950	-0.133961	607473.6257	7740578.591	0
3951	0.0338741	609106.8159	7741145.146	0
3952	-0.00882118	607095.6695	7740648.534	0
3953	0.011635	606392.0813	7739844.467	0
3954	0.0245278	606922.371	7740391.682	0
3955	0.114742	606760.4475	7739869.576	0
3956	0.1955	609551.2475	7741212.614	0
3957	0.136848	609490.992	7742002.313	0
3958	0.0848242	608869.3088	7739889.172	1
3959	0.0259123	605176.9941	7739522.13	0
3960	0.0731347	608708.18	7740130.87	1
3961	-0.0782384	608942.7308	7741334.867	0
3962	0.0257466	609836.0713	7740586.096	0
3963	-0.0782384	609451.618	7741209.592	0
3964	0.17307	609659.4225	7741636.827	0
3965	0.17307	610007.1961	7742094.89	0
3966	-0.0217007	609770.3405	7741447.562	0
3967	-0.0217007	610222.6117	7741384.929	0
3968	-0.0518231	607212.8345	7740530.427	0
3969	-0.012788	609390.4201	7742011.211	1
3970	0.113355	606734.1208	7739870.272	0
3971	0.185133	607106.5899	7739956.416	0
3972	0.185133	606837.4916	7740194.303	0
3973	-0.102865	607323.4244	7740136.692	0
3974	0.0220594	606903.4837	7739864.912	0
3975	0.00159376	606933.2737	7739962.743	0
3976	-0.0640608	606305.8818	7739698.687	0
3977	0.204421	609273.7922	7739986.72	0
3978	0.0517582	608015.3236	7740798.232	0
3979	0.136078	609718.3329	7741647.399	0
3980	-0.0274268	606486.3023	7739914.356	0
3981	0.27071	609664.1659	7741854.464	0
3982	0.0727704	609440.4448	7741781.144	0
3983	0.142071	608291.0525	7741237.242	0
3984	0.095878	609078.4098	7740085.148	0
3985	-0.031146	609501.8522	7741696.544	0
3986	0.254458	609444.0295	7742092.779	0
3987	-0.00232792	609824.2328	7741989.236	1
3988	0.204421	609262.7903	7740361.868	0
3989	0.00864333	607996.8973	7740411.919	0
3990	-0.0453657	609271.6793	7740618.683	0
3991	0.0104631	607673.9926	7739691.326	0
3992	0.0104631	607508.9501	7740031.525	0
3993	-0.00707779	608886.6078	7740019.758	0
3994	-0.121994	610021.0776	7741840.77	1
3995	-0.0331664	609779.2772	7741211.581	0
3996	-0.0306211	610001.5329	7741669.301	0
3997	-0.0670114	610324.1766	7741072.568	0
3998	-0.00359398	610096.9442	7741705.431	1
3999	-0.0470079	609463.2285	7741095.54	0
4000	-0.095149	609901.757	7741605.892	0
4001	-0.0450728	609896.2539	7741821.063	0
4002	-0.028824	609668.8306	7740971.738	0
4003	-0.103009	609259.967	7740810.141	1
4004	-0.0567409	608680.2942	7741213.208	0
4005	0.170111	609653.977	7741783.68	0
4006	0.111493	609637.8274	7741542.032	0
4007	-0.0579554	609148.1613	7740382.458	0
4008	-0.131256	606193.728	7744118.028	1
4009	0.103394	605842.2675	7744046.577	0
4010	0.0911222	606610.9199	7740976.219	0
4011	0.0911222	606123.779	7740859.979	0
4012	0.0911222	606232.3112	7741131.512	0
4013	0.0911222	606427.4194	7740847.88	0
4014	0.0911222	606496.8396	7740683.178	0
4015	0.0335528	607723.2835	7741215.095	0
4016	0.0682195	608277.164	7741220.909	0
4017	0.0750113	608287.5863	7741378.055	0
4018	0.0750113	608530.1688	7741529.18	0
4019	-0.0528876	607545.6798	7741508.751	0
4020	0.0928816	609830.6202	7741816.807	0
4021	0.291048	607368.3459	7740818.389	0
4022	-0.0789745	608974.8821	7741882.807	0
4023	0.080432	607472.1631	7741087.869	0
4024	0.0546749	607482.4484	7740816.504	0
4025	-0.16414	607436.9101	7740862.184	0
4026	-0.16414	607424.5671	7741188.412	0
4027	-0.0968958	607895.4923	7740949.508	0
4028	0.0728165	607530.2649	7740952.032	0
4029	0.0182246	608073.3193	7740725.293	0
4030	0.0436223	606989.2307	7739961.128	1
4031	0.272523	606360.5742	7739603.516	1
4032	-0.0759223	607203.8211	7739572.507	1
4033	-0.0482433	606631.0861	7739668.11	0
4034	-0.177763	609447.5514	7741643.252	0
4035	-0.0482433	607018.9596	7739682.829	0
4036	0.101967	609606.2045	7741882.632	0
4037	0.0268114	607020.1085	7739752.359	0
4038	0.0652595	609611.9987	7741825.912	0
4039	-0.0791553	607784.6041	7740871.19	0
4040	-0.00347166	609286.0974	7741778.134	0
4041	-0.0241961	609877.241	7742042.17	1
4042	-0.113583	608622.3925	7741878.337	0
4043	0.0421294	609756.5724	7741842.291	0
4044	0.215791	610062.197	7741392.804	0
4045	0.215791	609803.2409	7741322.764	0
4046	0.0729138	606709.1189	7740147.663	0
4047	0.0827162	609873.9017	7741578.031	1
4048	0.105716	610070.3254	7741778.395	1
4049	0.00015866	609860.6086	7741397.949	1
4050	0.0225868	609636.3297	7741386.865	0
4051	-0.141785	609698.6692	7741585.588	0
4052	-0.0879916	610123.7193	7741610.866	1
4053	-0.0118144	606908.947	7740765.361	1
4054	-0.0152854	606742.2674	7740826.393	0
4055	0.218209	610162.606	7741555.999	1
4056	0.169438	609331.6851	7742031.711	1
4057	0.126876	606912.4042	7739720.979	0
4058	0.109281	609844.2651	7740887.291	1
4059	-0.0146153	606828.6263	7740277.939	0
4060	0.0196059	606465.2397	7740592.94	0
4061	-0.108331	609356.282	7741624.382	0
4062	-0.108331	609868.7528	7741608.136	0
4063	0.00270459	606858.9817	7740474.698	0
4064	-0.0125601	609011.3765	7741715.585	0
4065	-0.0607039	609252.2158	7741103.022	0
4066	-0.139061	606489.9261	7740436.507	0
4067	-0.0125601	608716.4905	7741562.029	0
4068	-0.139061	606267.9498	7740321.488	0
4069	0.160833	608122.2513	7740232.794	0
4070	0.151611	607870.8189	7741393.909	0
4071	-0.0542474	607156.3837	7740666.342	0
4072	0.160833	608566.8712	7740055.115	0
4073	0.151611	608307.3737	7741058.01	0
4074	-0.00392431	606457.5826	7740235.047	0
4075	0.0971461	606472.5616	7739791.245	0
4076	0.0419211	608184.9581	7740478.722	0
4077	0.319025	607016.4834	7740576.682	0
4078	0.0971461	606223.4553	7740129.821	1
4079	-0.121865	610053.5163	7741606.087	0
4080	0.0971461	606432.5462	7739745.235	1
4081	0.302585	608434.0786	7740750.377	0
4082	-0.121703	609793.8804	7741757.732	0
4083	-0.0520761	609776.0494	7741089.418	0
4084	-0.0065344	609906.9388	7741518.349	0
4085	-0.123544	609514.4975	7741581.629	0
4086	0.180041	607150.2257	7739494.575	0
4087	-0.123544	609906.8293	7741407.358	0
4088	-0.00125702	609767.1141	7741916.963	0
4089	-0.0683004	609760.1542	7741822.185	0
4090	0.114742	607212.9345	7740002.522	0
4091	0.0205071	609981.566	7741404.32	0
4092	-0.0428634	608977.0761	7741852.406	0
4093	0.0205071	609916.1114	7741149.533	0
4094	-0.00903025	607272.0763	7740195.318	0
4095	-0.131771	610324.0227	7741254.97	0
4096	-0.00737545	606792.8634	7739964.913	0
4097	0.172211	606907.1211	7740031.058	0
4098	0.128975	610412.6536	7741725.161	0
4099	-0.100547	606793.9375	7740023.799	0
4100	-0.036265	607223.6564	7740249.087	0
4101	0.128975	610177.4384	7741632.303	0
4102	0.0472455	609289.9609	7741859.713	0
4103	0.0472455	609674.8216	7741448.12	0
4104	-0.105243	607014.2798	7739768.75	0
4105	-0.0571503	609565.5289	7741869.045	0
4106	-0.0237025	607239.9514	7739935.157	0
4107	0.0874811	609540.0079	7741663.598	0
4108	-0.0844263	607464.6764	7739757.788	0
4109	0.0874811	609953.6145	7741464.262	1
4110	0.358561	609721.0581	7741786.89	0
4111	0.00188301	606454.9545	7740115.335	0
4112	-0.020142	610182.7515	7741387.491	0
4113	-0.0452159	606475.8278	7740325.59	0
4114	0.0137695	607732.2398	7739874.744	0
4115	-0.000115441	609638.3266	7741802.141	0
4116	0.0137695	607263.4238	7739928.781	0
4117	-0.000115441	609648.7565	7742067.824	0
4118	-0.035116	607201.9546	7740105.661	0
4119	-0.0219102	606718.3666	7740555.571	0
4120	-0.035116	606873.5109	7740046.657	0
4121	-0.0219102	606597.1394	7740552.338	0
4122	-0.0271669	609563.5422	7740297.219	0
4123	-0.0219102	606625.7764	7740599.193	0
4124	-0.0228959	609710.3302	7741211.931	1
4125	0.108567	609591.8221	7740420.85	0
4126	0.261306	606800.694	7739879.85	0
4127	-0.154694	609691.8927	7741948.743	0
4128	-0.0570915	609246.7489	7740510.77	0
4129	-0.205046	606723.7066	7742000.763	1
4130	-0.138802	608331.4429	7741063.547	0
4131	-0.0673437	608647.5766	7740669.261	0
4132	0.0890543	608750.2156	7741090.439	0
4133	0.131817	607726.1317	7739888.203	0
4134	0.131817	607468.5398	7740217.631	1
4135	0.131817	607703.0106	7739920.378	0
4136	-0.0680469	608073.9056	7740316.046	1
4137	0.0423729	608857.8526	7741114.483	0
4138	-0.159858	609011.9615	7740799.06	1
4139	0.177394	607282.357	7740168.333	1
4140	-0.159858	609428.1408	7740579.649	1
4141	-0.080213	610003.3186	7741297.463	0
4142	0.0580384	607206.8234	7740107.094	1
4143	-0.0413567	608106.7376	7740207.225	1
4144	-0.0253996	609714.7274	7741896.468	1
4145	0.169502	606775.6701	7739998.356	0
4146	0.208051	606985.6446	7740272.328	0
4147	-0.0337916	607567.142	7740195.727	0
4148	-0.0119847	609825.0291	7741823.949	1
4149	0.169502	606435.6547	7739853.767	0
4150	0.0805137	608752.3326	7740227.413	0
4151	-0.0119847	609658.605	7741703.941	1
4152	0.146569	609262.2529	7740430.836	0
4153	-0.0412168	609599.7854	7741917.123	0
4154	-0.108242	608512.4565	7740774.949	1
4155	-0.039832	609177.622	7741370.249	0
4156	0.113682	609930.5767	7741145.268	0
4157	-0.108242	608242.1333	7741074.774	0
4158	-0.0615827	606720.5528	7740118.007	0
4159	0.0405348	609542.8305	7742051.692	0
4160	-0.0887481	609401.0977	7740313.074	0
4161	-0.0683356	609791.9203	7742028.315	0
4162	0.0139479	608424.479	7740534.613	0
4163	0.0755911	609434.6723	7741676.793	0
4164	-0.0140416	608515.526	7741253.621	0
4165	0.193106	607676.2072	7740582.948	0
4166	-0.078792	608204.8981	7740480.602	0
4167	-0.0622171	609093.7168	7741880.336	0
4168	0.0846333	607113.1452	7740435.437	0
4169	0.210457	609713.694	7741443.266	0
4170	-0.104161	609728.9294	7741761.912	1
4171	0.184152	609601.7096	7741878.481	1
4172	-0.104161	609761.276	7741956.31	1
4173	-0.10265	609295.2883	7741052.167	0
4174	0.137323	607843.6738	7745023.416	0
4175	-0.0767692	608902.0278	7739855.426	1
4176	-0.177416	609123.5461	7740320.224	0
4177	-0.10265	609375.5848	7741445.744	0
4178	-0.0767692	608740.0441	7740080.078	0
4179	0.184152	609974.5434	7741759.383	1
4180	0.455975	607370.2421	7740090.033	1
4181	-0.176751	606934.7272	7742880.328	0
4182	-0.0767692	608952.7772	7740184.176	0
4183	-0.10265	609367.5063	7741328.042	0
4184	-0.119357	609613.2426	7740932.4	0
4185	-0.0337916	607686.993	7740218.336	0
4186	0.0498314	606400.1031	7742115.796	0
4187	0.191824	608335.4149	7740365.252	0
4188	-0.062635	607746.0621	7740194.978	0
4189	0.302585	608558.6931	7740748.677	0
4190	0.112443	604968.227	7739646.463	0
4191	0.187838	606252.6966	7741902.048	0
4192	-0.133125	606269.0873	7742107.286	1
4193	-0.0130264	608026.0742	7740304.528	0
4194	-0.168726	609736.7618	7741180.323	0
4195	0.0290065	608161.4645	7740815.112	0
4196	0.216856	609576.7182	7741292.352	1
4197	0.281885	608122.1489	7740195.693	1
4198	0.105388	609212.1279	7740752.131	0
4199	-0.115128	608252.5103	7740754.566	0
4200	0.105388	609052.0336	7740299.857	0
4201	-0.115128	608320.9688	7740836.15	0
4202	-0.0334339	608537.567	7740791.513	0
4203	0.0403183	608716.3396	7740374.988	0
4204	-0.0967949	608062.3177	7740548.232	0
4205	0.0665713	609430.114	7740249.14	0
4206	-0.014343	608284.4192	7740785.644	0
4207	-0.0967949	607677.9936	7740126.919	0
4208	0.0665713	609098.8731	7740226.159	1
4209	-0.0561268	608340.0802	7740614.098	0
4210	0.149872	609088.6417	7740823.181	0
4211	-0.0931319	607697.2311	7740593.478	0
4212	-0.0561268	608334.8948	7740677.754	0
4213	-0.216468	609640.0139	7740632.955	0
4214	0.163913	608411.9337	7741087.671	0
4215	-0.216468	609531.8442	7740323.835	0
4216	-0.159858	609168.9128	7740709.446	1
4217	0.0471506	608518.8131	7740329.648	0
4218	-0.0795305	607823.3617	7740384.37	1
4219	-0.231438	608234.7871	7740248.801	0
4220	-0.0805059	607738.8013	7740064.169	0
4221	-0.0795305	607583.8672	7740667.595	0
4222	-0.129188	607343.7525	7740075.777	0
4223	0.216856	609514.8385	7740920.799	0
4224	-0.0033097	609876.7501	7741291.259	0
4225	0.21656	609888.1646	7740397.257	0
4226	0.21656	609855.852	7740254.245	1
4227	0.12646	609442.9446	7741015.47	0
4228	-0.0268671	608708.2285	7740317.26	0
4229	-0.131221	608707.7275	7740363.586	0
4230	0.270094	607809.024	7739682.143	0
4231	-0.0497974	609335.2215	7741870.737	0
4232	-0.0559834	608266.2281	7741277.623	0
4233	0.184467	609901.9148	7741404.325	0
4234	0.127597	609868.5026	7741652.106	0
4235	-0.0559834	608319.4794	7741040.171	0
4236	-0.115564	609593.043	7741794.947	0
4237	0.144507	610019.1415	7741594.513	0
4238	-0.145445	609455.2795	7740945.86	1
4239	-0.0858356	607605.2803	7740229.797	0
4240	-0.0218438	607686.7006	7740813.706	0
4241	-0.176679	608975.8776	7741484.11	0
4242	-0.0358718	607993.625	7741266.67	0
4243	-0.00901022	607939.7448	7740232.765	0
4244	-0.0337859	607193.327	7740756.765	0
4245	0.0238512	609155.4097	7740440.498	0
4246	-0.0936537	608097.1278	7740343.273	1
4247	0.169123	608650.9067	7741298.232	0
4248	-0.0786707	609214.9889	7740430.9	0
4249	-0.0469597	609694.4088	7739899.739	0
4250	0.117602	609826.3135	7741451.84	0
4251	0.0867022	609526.9494	7741736.421	0
4252	0.241238	609274.4218	7741331.847	1
4253	0.241238	609469.355	7740936.976	0
4254	0.241238	609819.1648	7741490.299	0
4255	0.241238	609773.6077	7741264.94	1
4256	-0.0936537	607891.8468	7740744.742	0
4257	0.0788051	608613.1339	7740428.9	0
4258	-0.0428268	610029.7998	7741435.886	1
4259	0.0127925	608022.3959	7740217.523	0
4260	-0.0822654	609114.7741	7741598.884	0
4261	0.00473858	610329.9564	7741665.989	0
4262	0.00121595	609339.3265	7741877.648	0
4263	0.0208396	609781.2312	7741732.796	1
4264	-0.0708691	609882.0827	7740465.148	0
4265	0.0208396	609702.0708	7741941.358	0
4266	-0.053015	608256.0099	7741017.036	0
4267	-0.138193	608205.2483	7740340.828	0
4268	-0.141883	605084.3741	7740818.335	0
4269	-0.0547103	608343.2864	7741938.147	0
4270	0.097052	608644.3988	7740504.86	0
4271	-0.054393	608928.5136	7739910.636	0
4272	0.160146	609225.058	7740321.293	0
4273	-0.011069	610292.8346	7740566.774	0
4274	-0.059042	610202.669	7741361.967	0
4275	0.0125763	609622.9902	7740323.931	1
4276	0.111033	610105.3096	7740900.974	0
4277	-0.0511475	609951.0865	7741408.869	0
4278	-0.0204445	609145.9021	7742018.868	0
4279	-0.148723	609429.819	7741180.696	0
4280	0.0145679	610266.3817	7741466.345	0
4281	-0.0888937	609434.2398	7740336.74	0
4282	0.0715083	607962.1854	7740268.993	1
4283	0.0497922	610338.5041	7741179.849	1
4284	-0.0187258	609904.4374	7741175.53	0
4285	0.111033	609762.138	7740737.885	0
4286	-0.0585895	609281.8669	7740288.191	0
4287	-0.0646522	608761.0921	7739879.047	0
4288	-0.145254	609194.3743	7740317.211	0
4289	-0.0134001	608375.2852	7741156.553	0
4290	0.138951	607329.8904	7739578.831	0
4291	0.134177	608513.046	7740584.987	0
4292	-0.149827	609803.895	7741473.57	0
4293	0.0677422	609921.467	7740718.76	0
4294	-0.149827	610195.2474	7741536.814	0
4295	-0.186234	609825.7749	7741170.025	0
4296	-0.0559834	608381.5635	7740910.988	0
4297	-0.0857887	609999.4255	7741943.91	0
4298	-0.0559834	608238.1899	7740901.463	1
4299	0.048464	607810.2281	7740705.014	0
4300	0.129208	609209.2986	7742083.262	0
4301	0.0975452	608520.5232	7741969.679	0
4302	0.0521846	609471.1144	7742000.776	1
4303	-0.0142208	609174.3612	7740765.81	0
4304	0.150539	608652.1532	7741476.806	0
4305	-0.0142208	609078.8045	7740565.609	1
4306	0.0634532	609805.8781	7740961.03	0
4307	0.0634532	610176.784	7741145.889	0
4308	0.0634532	609750.0686	7740996.505	0
4309	0.0493377	607994.9736	7740542.835	0
4310	0.0493377	607908.4758	7740409.419	1
4311	-0.0922604	609090.4985	7740369.463	0
4312	0.270119	608507.8199	7740990.306	0
4313	-0.0142208	608901.1054	7740315.512	1
4314	-0.0689967	610231.5701	7741189.599	0
4315	-0.0218438	607994.1864	7740758.239	0
4316	-0.178231	610085.2453	7740693.936	0
4317	0.464352	608602.2796	7741612.568	1
4318	0.215703	610124.4356	7740861.28	0
4319	-0.0648173	608650.7333	7741989.729	0
4320	-0.0648173	608447.4161	7742025.239	0
4321	0.103608	607167.3305	7738240.811	0
4322	0.169404	608725.5378	7741684.448	0
4323	0.09678	609453.0467	7740023.669	0
4324	-0.097547	607280.7358	7740574.558	0
4325	-0.0282039	609491.6332	7740395.835	1
4326	-0.097547	607262.9351	7740949.503	0
4327	-0.0282039	609289.2404	7740558.353	0
4328	0.0445069	606786.8991	7740012.921	0
4329	0.0188826	609784.2028	7740970.476	0
4330	0.0188826	609783.2314	7741138.96	0
4331	0.279243	609617.863	7742036.8	0
4332	-0.0843366	609608.0087	7741577.162	0
4333	-0.0843366	609611.096	7741763.201	1
4334	-0.087583	609803.9837	7741761.665	0
4335	0.0344214	606909.0971	7740277.359	0
4336	0.00777493	607656.4805	7741067.846	0
4337	-0.125267	605208.4738	7739872.042	0
4338	0.05418	604611.3262	7739711.857	0
4339	0.0224035	606860.4561	7739984.28	0
4340	-0.0217007	610147.3938	7741501.528	0
4341	-0.0284288	609384.1767	7740839.115	0
4342	-0.0284288	609260.7183	7740766.569	0
4343	-0.04021	608145.3107	7741233.642	0
4344	-0.04021	608408.9585	7741136.171	0
4345	0.112208	606741.1103	7739766.376	0
4346	0.112208	606925.4396	7739837.538	0
4347	-0.04021	608118.5735	7741139.014	0
4348	-0.087583	610115.2813	7741405.453	1
4349	-0.141785	610143.1704	7741636.535	0
4350	-0.141785	609969.6828	7741162.502	0
4351	-0.0171418	610149.0899	7741406.14	0
4352	0.0489363	609660.1419	7741730.753	1
4353	0.133257	609777.1889	7741467.167	0
4354	0.136064	609868.3171	7741758.281	0
4355	0.169438	609735.4674	7742265.181	0
4356	-0.018685	609405.2337	7741824.263	0
4357	0.0975452	608817.8268	7741966.307	0
4358	-0.0207101	606643.6696	7739728.523	1
4359	-0.0207101	606252.175	7739789.038	0
4360	0.0780121	606509.292	7740221.508	0
4361	0.126059	609639.0827	7741272.33	0
4362	-0.167045	609613.4294	7741236.573	1
4363	-0.108451	608206.3799	7740810.323	0
4364	0.0904935	610049.7789	7741473.439	0
4365	-0.134767	609705.3808	7741719.048	1
4366	0.26864	609755.9822	7741424.271	0
4367	-0.176888	606929.384	7740459.619	0
4368	-0.0684567	606981.0701	7739750.504	0
4369	0.0314137	607270.6004	7739863.912	0
4370	0.0608541	606493.2162	7739932.529	0
4371	-0.192255	607426.1324	7740196.284	0
4372	0.230896	609345.449	7741761.534	0
4373	-0.075309	609783.4015	7741716.36	0
4374	0.196957	609694.2268	7741771.389	0
4375	-0.0217007	610206.8282	7741447.769	0
4376	0.0355521	609965.5171	7741697.613	0
4377	-0.0635761	608439.1279	7741584.983	0
4378	-0.0585667	608446.1965	7740358.966	0
4379	0.270094	607682.4248	7739514.59	0
4380	0.270094	607611.1006	7739654.129	0
4381	0.114236	606666.0787	7740437.306	0
4382	-0.129968	610090.3939	7741289.365	0
4383	-0.0868379	609343.4475	7740470.316	0
4384	0.123561	607789.7849	7739925.102	1
4385	-0.0495539	607635.5814	7743358.737	1
4386	0.0402356	608172.2486	7740579.359	0
4387	-0.149075	606194.9772	7744118.119	0
4388	0.0402356	608122.7303	7740384.625	0
4389	-0.149075	606024.9365	7743845.283	0
4390	0.0710667	608320.4016	7741427.011	0
4391	0.0221608	607648.5482	7743754.693	0
4392	0.0221608	608041.465	7743945.244	0
4393	-0.0848582	608392.812	7741179.34	0
4394	0.012145	609291.889	7740524.987	0
4395	0.0207977	606594.6588	7744154.348	0
4396	-0.0918104	608354.2284	7741248.602	0
4397	0.137957	605474.9203	7741590.827	0
4398	-0.0659118	605626.7295	7742119.468	0
4399	-0.151601	605289.4772	7742581.985	1
4400	-0.0992585	605790.5921	7742540.29	0
4401	-0.0957786	607439.0887	7740146.831	1
4402	0.0380957	607913.2475	7740294.973	0
4403	-0.112474	607435.1726	7740311.589	1
4404	-0.0419436	607175.1737	7741837.862	0
4405	-0.112474	607260.8231	7740644.087	0
4406	-0.0972565	608585.5264	7742131.722	0
4407	-0.0661787	607293.9411	7742035.884	0
4408	-0.0996149	606303.1984	7739528.522	0
4409	0.056627	608050.0911	7741988.74	0
4410	0.034363	606007.0885	7740066.164	0
4411	0.056627	607920.7573	7741728.51	0
4412	-0.122917	606207.3051	7740059.805	1
4413	0.056627	608167.8913	7741621.67	0
4414	0.056627	608155.0174	7741851.628	0
4415	-0.116308	606632.3586	7739990.157	0
4416	0.117535	609693.8622	7740453.696	0
4417	-0.149658	607403.9723	7741352.115	0
4418	0.0697881	606601.8909	7739701.165	0
4419	-0.256544	607037.2673	7741422.422	0
4420	0.0215118	605166.1116	7740415.07	0
4421	-0.139709	606785.9481	7740248.544	0
4422	-0.0615334	609335.1186	7740592.281	0
4423	-0.133071	606216.7713	7740243.321	0
4424	0.0469803	606166.3016	7740048.546	0
4425	-0.133071	606739.2464	7739803.6	0
4426	0.0186902	608035.7944	7741766.493	0
4427	0.171507	608151.8494	7741453.834	1
4428	0.0969748	606810.2652	7740469.687	0
4429	-0.117844	607387.8375	7740697.41	0
4430	0.0768478	607424.071	7740238.841	0
4431	-0.0223987	607082.6601	7739482.687	1
4432	0.108479	607427.9789	7741009.376	0
4433	0.028651	607340.4588	7740511.102	0
4434	-0.0223987	607171.1502	7739525.652	0
4435	-0.020869	608082.0175	7741996.64	0
4436	0.139169	610364.4168	7740560.688	0
4437	-0.0725826	607482.6067	7740179.356	0
4438	-0.020869	608165.3936	7742035.465	0
4439	0.0135629	606340.3149	7740063.558	0
4440	0.110427	610118.9229	7741754.365	0
4441	0.0135629	606256.1172	7739775.821	0
4442	-0.140459	607902.5637	7741329.085	0
4443	0.108731	609940.2308	7741316.893	0
4444	0.0893188	607943.4972	7741931.264	1
4445	-0.192511	607086.595	7741135.71	0
4446	0.198442	609852.9975	7741488.097	0
4447	0.268892	606307.5517	7739606.11	0
4448	-0.243152	608652.3731	7742159.492	0
4449	-0.0148048	609160.9376	7741800.798	0
4450	0.357419	606329.8595	7740307.904	0
4451	-0.12344	606275.0433	7739724.589	0
4452	-0.049779	607345.7259	7741675.127	0
4453	0.0472455	609260.1447	7741795.802	0
4454	-0.0123963	606483.7879	7740305.929	0
4455	-0.106152	606898.0223	7740242.362	0
4456	0.0885359	609239.5504	7742177.645	1
4457	-0.109241	607380.5132	7740389.387	0
4458	-0.106152	607059.2393	7740383.821	1
4459	0.216247	605776.7165	7740444.964	0
4460	-0.000607842	610038.6746	7741783.389	0
4461	0.10622	607480.7697	7740556.281	1
4462	0.223702	605323.9751	7740112.577	0
4463	0.216247	605631.9793	7740342.344	0
4464	-0.000607842	609911.6992	7741843.052	0
4465	-0.0306769	606889.4586	7739978.152	0
4466	-0.0547598	609470.9743	7740343.013	0
4467	0.11029	605302.143	7740348.935	1
4468	0.0392603	609535.5378	7742125.458	1
4469	0.155271	606671.9363	7740034.595	0
4470	0.216247	605711.3758	7740423.618	0
4471	0.0392603	609538.1522	7741835.052	1
4472	0.137591	606794.6703	7739924.339	0
4473	-0.0618772	610208.0636	7741606.363	0
4474	0.233307	609890.7348	7741323.326	1
4475	0.216247	605696.0409	7739906.609	0
4476	0.127224	609184.9464	7741041.775	0
4477	-0.0629984	607115.2141	7740492.565	0
4478	-0.0363515	607110.8135	7740224.275	1
4479	-0.0489943	609714.5728	7741833.034	0
4480	-0.0498019	609331.1938	7741581.493	0
4481	-0.0131619	607342.2823	7739897.412	0
4482	0.191951	608145.8662	7741222.77	0
4483	-0.0846001	609434.6783	7741649.625	0
4484	-0.123337	607265.5051	7739905.594	0
4485	-0.0511587	609716.097	7740948.971	0
4486	-0.00623171	609654.3248	7741849.152	0
4487	-0.00932925	606908.6706	7740270.927	0
4488	0.190514	609855.5201	7741365.324	1
4489	-0.0800939	606844.3693	7739905.222	0
4490	0.0865988	606587.1135	7739633.037	1
4491	-0.0513393	608194.4215	7740176.583	0
4492	-0.0513393	608193.3968	7739942.854	0
4493	-0.116453	607082.3156	7740399.701	0
4494	0.140172	608470.4735	7740849.524	0
4495	0.145886	606097.4074	7739912.937	0
4496	-0.0367005	610067.0942	7740591.732	1
4497	0.0473701	605747.5723	7739518.872	0
4498	-0.0974697	608732.1685	7740738.083	0
4499	-0.209025	606105.7395	7739596.771	0
4500	-0.0974697	609036.0418	7740688.933	0
4501	-0.0628962	609736.6557	7740449.857	0
4502	0.0203195	608468.4418	7741382.759	0
4503	-0.00677009	609311.9513	7740312.151	0
4504	0.0203195	608421.9084	7741019.903	0
4505	-0.00677009	609321.3795	7740449.047	1
4506	-0.0933175	608483.5272	7740918.529	0
4507	-0.0900864	609528.546	7740250.972	0
4508	-0.0480635	606217.3373	7740579.204	0
4509	-0.0480635	606483.2746	7740244.89	0
4510	0.0804748	609366.5196	7741079.01	0
4511	-0.0647272	608442.9795	7739635.016	0
4512	0.521831	607842.0834	7741375.394	0
4513	-0.0370342	606739.2308	7740524.084	0
4514	0.146935	609471.4284	7741241.019	0
4515	-0.0172659	608573.7139	7741170.51	0
4516	0.309671	606747.2724	7740733.979	0
4517	-0.050207	609474.7192	7740580.987	0
4518	-0.072659	605304.4449	7739408.2	0
4519	-0.050207	609187.4218	7740841.275	0
4520	-0.072659	605125.7047	7739714.191	0
4521	0.213612	605829.3148	7740833.072	1
4522	0.111708	605293.6543	7739663.834	0
4523	-0.1309	609679.147	7741162.031	0
4524	-0.144232	609325.6204	7741504.442	0
4525	0.0960735	609348.75	7740734.914	1
4526	-0.179459	609454.914	7740562.851	0
4527	0.259091	608657.6732	7740650.865	1
4528	0.259091	608677.2149	7740463.124	0
4529	0.259091	609145.1309	7740587.685	0
4530	0.105143	608731.6774	7740097.205	1
4531	0.0266593	608840.235	7740685.273	1
4532	-0.0579216	606263.0195	7742342.384	0
4533	-0.0211795	609714.8432	7741178.007	0
4534	-0.179459	609493.7002	7740552.029	1
4535	0.0815145	609603.8788	7741950.566	1
4536	-0.0925262	608637.2763	7740486.711	0
4537	0.249845	609180.2486	7741712.098	0
4538	-0.0449074	607552.4045	7740987.586	0
4539	-0.0333465	609260.357	7741194.438	0
4540	-0.103995	609029.0631	7741084.504	0
4541	-0.0767963	607119.4183	7740270.719	0
4542	0.0805102	609346.3746	7741314.613	0
4543	0.0729357	606440.4593	7742057.659	0
4544	0.223358	609727.9368	7741822.87	0
4545	0.154049	609663.1651	7742071.499	0
4546	0.0375334	608474.3502	7741419.504	0
4547	0.15783	606939.3907	7740595.722	0
4548	0.225923	606726.8424	7740882.779	0
4549	0.062292	607131.4538	7739880.675	0
4550	-0.0547103	607862.2942	7742297.854	0
4551	-0.0278509	607229.4933	7743694.546	0
4552	-0.0466786	607076.9119	7745320.552	0
4553	-0.0284901	607948.4135	7742278.752	1
4554	0.0375334	608578.3487	7740990.695	0
4555	0.0375334	608557.4839	7741079.762	0
4556	0.0534366	608003.1482	7740755.368	0
4557	0.0203541	608518.8647	7741402.441	0
4558	0.107669	609097.6551	7741719.144	1
4559	0.191951	608495.1637	7741259.208	1
4560	0.250528	608163.487	7742374.471	0
4561	-0.11839	607917.5664	7744814.561	0
4562	-0.100051	607675.8951	7740560.227	0
4563	0.250528	608535.8464	7741902.338	0
4564	-0.11839	607898.3141	7744892.004	0
4565	-0.184224	608405.8884	7741818.09	0
4566	-0.184224	608590.454	7741811.663	0
4567	0.0546148	605244.8242	7741375.036	0
4568	0.0300807	606106.9143	7740007.932	1
4569	0.0546148	605199.5172	7741870.3	0
4570	-0.101367	606965.3611	7741927.327	0
4571	0.119705	606456.9425	7741844.864	0
4572	0.184954	607781.9047	7740510.1	0
4573	-0.0284901	608280.9	7741921.831	0
4574	0.0426992	609341.088	7741089.126	0
4575	0.200105	607478.7758	7740086.535	0
4576	-0.0723226	610097.1884	7740390.885	0
4577	-0.136583	609796.6589	7740673.952	0
4578	-0.0445737	610309.688	7740444.608	0
4579	0.151044	609757.7467	7741352.129	0
4580	0.129508	609729.0861	7741298.084	0
4581	0.0152515	608545.2415	7741732.266	0
4582	-0.14667	608547.9073	7742068.928	0
4583	-0.0511596	606074.3417	7741482.467	0
4584	0.125735	607978.6303	7740252.901	0
4585	-0.0500139	608055.3569	7741143.932	0
4586	-0.0723804	609959.002	7741418.493	0
4587	0.113043	607569.0765	7741151.289	0
4588	-0.021226	607147.3247	7739795.628	0
4589	0.115621	607916.9569	7740744.154	0
4590	0.157621	606979.6278	7739768.556	0
4591	0.15425	610065.3969	7740866.675	0
4592	0.0131571	607062.4006	7739884.297	0
4593	-0.20467	609943.7723	7741042.828	0
4594	-0.183901	607546.5096	7740903.195	0
4595	0.062292	606784.8513	7739812.32	0
4596	0.230728	609251.8625	7741164.856	1
4597	-0.200157	609856.0612	7741019.003	0
4598	-0.0271721	610117.1973	7740741.508	0
4599	-0.03325	609516.2109	7740497.734	0
4600	-0.104937	608753.4811	7740755.841	0
4601	0.0272475	610223.0494	7740545.991	0
4602	0.0549143	609464.3881	7741038.228	0
4603	0.0974001	610213.3857	7741137.615	0
4604	-0.0748406	607789.3909	7741637.514	0
4605	-0.143093	608214.9013	7740975.918	0
4606	0.131713	606856.1698	7739602.634	0
4607	0.181954	609118.5129	7740740.066	0
4608	-0.164883	609594.0552	7741017.022	0
4609	0.131713	607032.2406	7740024.005	0
4610	0.0782305	609757.9397	7740160.247	0
4611	0.0757521	608776.5326	7740349.531	0
4612	-0.0966666	608684.3246	7741822.327	0
4613	0.0782305	609581.0963	7740548.057	0
4614	0.0593196	608928.7046	7740404.522	0
4615	-0.081111	605830.9453	7740699.782	0
4616	0.140961	608367.0723	7741917.466	0
4617	-0.0649608	606584.527	7740290.438	0
4618	-0.00613505	608782.607	7740657.001	0
4619	-0.142943	608938.7015	7740355.379	1
4620	0.0754435	606795.5261	7740913.605	0
4621	0.0160331	609148.1687	7740565.414	0
4622	0.0445096	609151.3593	7740430.289	0
4623	-0.0722934	609143.2146	7740542.897	0
4624	-0.0117918	609392.5557	7740743.577	0
4625	-0.0627566	607612.061	7740814.996	0
4626	-0.0490382	609508.1792	7740508.856	0
4627	-0.100073	609494.4273	7740407.964	0
4628	-0.0931173	608318.8956	7740952.645	0
4629	0.00015866	610015.8249	7741606.406	0
4630	-0.0722934	609372.662	7739983.442	0
4631	0.0895537	606447.3827	7739969.606	0
4632	0.20406	608865.6588	7740322.99	0
4633	-0.0570984	607397.5881	7740190.41	0
4634	0.0895537	606502.2573	7739852.34	0
4635	-0.0570984	607730.57	7739988.207	0
4636	-0.0694358	606573.6857	7739932.746	0
4637	-0.0190042	609919.4207	7741214.101	1
4638	-0.0694358	606708.7366	7739788.836	0
4639	0.108731	610051.7328	7741003.047	0
4640	-0.017606	607210.8817	7740791.063	0
4641	0.108731	610087.2498	7740969.686	0
4642	0.00933042	606613.5865	7740210.512	0
4643	-0.0759223	607039.8357	7739851.335	0
4644	-0.087696	606950.3069	7739609.804	1
4645	0.131885	606660.9697	7739862.588	1
4646	0.272523	606379.0932	7739989.142	0
4647	-0.0725678	606784.8127	7740568.162	0
4648	-0.0725678	606800.2198	7740703.715	0
4649	0.12161	607712.3901	7740489.376	0
4650	-0.0725678	606937.5672	7740740.612	0
4651	0.12161	607593.474	7740175.254	0
4652	0.156235	606434.8101	7740564.73	1
4653	-0.0481973	609801.4398	7740416.733	0
4654	0.0378982	610223.6059	7741482.237	0
4655	0.0815145	609520.49	7742100.748	0
4656	0.363997	606379.8559	7740574.685	0
4657	0.103878	609644.6941	7741861.094	0
4658	0.142157	604762.3366	7739734.644	0
4659	-0.11508	607315.4897	7739737.564	0
4660	-0.11508	607214.4192	7740057.595	0
4661	0.0463982	606311.7614	7740068.432	0
4662	0.0231007	607560.1646	7738346.823	1
4663	-0.0561268	608026.3266	7740809.749	1
4664	0.240596	609848.516	7741524.844	0
4665	0.16223	609494.0836	7741491.87	0
4666	-0.0478772	609559.1137	7741980.834	0
4667	0.0972691	609536.038	7742149.556	0
4668	-0.0133586	609653.418	7742135.072	0
4669	-0.0247338	610040.2892	7741384.839	1
4670	-0.0941611	609331.2289	7741997.722	0
4671	0.0768603	609881.4164	7741795.496	0
4672	0.114658	609601.9567	7741590.569	0
4673	0.0714303	609653.4396	7741559.264	0
4674	0.0714303	610194.212	7741626.533	0
4675	0.0714303	610111.632	7741705.806	0
4676	0.0751766	610024.6525	7741875.397	0
4677	-0.0721665	606034.0206	7740510.146	0
4678	-0.0721665	606211.0793	7740272.97	0
4679	-0.0835542	606228.9043	7740974.836	0
4680	-0.0835542	606575.5161	7741059.093	0
4681	0.00759344	605267.1817	7740178.672	0
4682	0.00759344	605396.5751	7740337.3	0
4683	0.118794	605729.0462	7739860.497	0
4684	0.0248582	607586.2449	7741002.941	0
4685	0.0419516	607040.6442	7740590.101	0
4686	-0.0569675	605942.3152	7739702.082	0
4687	-0.0841751	606639.4817	7740850.426	0
4688	0.0482068	607029.3229	7742746.758	0
4689	0.0176328	605074.8255	7740097.583	0
4690	-0.17034	606895.0065	7742676.175	0
4691	0.0459987	606511.4494	7739867.663	1
4692	-0.052955	605988.707	7739766.792	1
4693	0.0612731	605783.7684	7739521.884	1
4694	0.0268996	606318.3745	7739751.005	1
4695	-0.00752593	606583.8733	7740314.449	1
4696	0.459356	605764.3918	7740348.381	1
4697	-0.080766	606730.7453	7740547.137	1
4698	-0.183016	606944.1183	7743083.491	0
4699	-0.0957519	606589.4127	7742658.579	0
4700	-0.114488	607504.5614	7742082.288	1
4701	-0.0500168	606539.024	7742657.708	0
4702	-0.00327347	607270.0202	7742314.229	0
4703	-0.00327347	606823.6904	7741881.684	0
4704	-0.0750067	606868.6301	7742933.583	0
4705	-0.0287867	607318.1876	7742513.385	0
4706	0.15764	607358.9979	7742121.81	0
4707	-0.0369092	606439.6246	7742530.756	0
4708	-0.0341125	607730.1167	7741329.85	0
4709	-0.0884633	607404.773	7741805.522	0
4710	-0.00781602	607893.7491	7741788.8	0
4711	-0.0815693	607724.5872	7741926.747	1
4712	-0.0373027	608033.1645	7741795.399	0
4713	-0.0889457	605376.1814	7739897.118	0
4714	-0.152428	607619.6949	7740995.327	0
4715	-0.0889457	604871.1827	7739951.17	0
4716	0.00429909	607488.9089	7741984.224	1
4717	-0.0131793	607717.21	7741813.811	0
4718	-0.151381	607543.9366	7741158.714	0
4719	-0.0816928	606768.5433	7742173.957	0
4720	0.170117	608023.567	7742360.676	0
4721	-0.122398	608640.1681	7741564.268	0
4722	-0.0821254	606506.5892	7741560.429	0
4723	0.00816261	606848.322	7742992.776	0
4724	0.00816261	607083.1492	7742468.312	0
4725	-0.00837238	605991.5884	7739964.447	0
4726	-0.0806722	606650.1798	7742545.097	0
4727	0.135561	606982.9716	7742798.012	0
4728	-0.050394	607493.0681	7745028.754	0
4729	0.222721	605562.5422	7739823.414	0
4730	-0.0366862	607055.6572	7742551.591	0
4731	0.106375	608149.5426	7744353.451	0
4732	0.0893595	605808.2746	7740483.922	0
4733	-0.179245	606534.0249	7742720.85	0
4734	-0.0123921	607570.3614	7744987.971	0
4735	-0.179245	607023.5276	7742640.024	0
4736	-0.0123921	607968.5373	7744956.046	0
4737	-0.0123921	607509.4133	7745214.235	0
4738	-0.191062	606457.8182	7742673.023	0
4739	-0.16287	606323.7298	7742179.351	0
4740	0.124643	605139.2718	7740094.919	0
4741	-0.191062	607027.2293	7742692.986	0
4742	0.0498314	606100.3794	7742107.819	0
4743	0.0478438	605997.5569	7741084.006	0
4744	0.0790516	606288.6827	7740518	0
4745	-0.00510766	605984.5531	7740683.94	0
4746	-0.0818171	605780.9264	7742126.235	1
4747	-0.00510766	606135.503	7740963.289	0
4748	0.0150764	606044.9758	7741988.099	0
4749	0.203371	608477.258	7743461.471	1
4750	0.0958573	605305.3859	7739712.851	0
4751	0.322509	605974.6599	7740807.545	0
4752	-0.00430925	608199.7835	7741664.776	0
4753	0.0655563	605124.9948	7742378.376	0
4754	-0.0875241	609927.19	7741096.432	0
4755	-0.0512706	605778.2821	7740528.335	0
4756	0.119816	608196.1434	7741172.589	0
4757	0.119816	607930.0552	7741737.691	0
4758	-0.193717	605740.5286	7743096.635	0
4759	-0.0295177	610127.1551	7740917.787	0
4760	-0.10249	606274.2793	7740814.363	0
4761	-0.0337681	607579.6577	7739991.6	0
4762	0.183294	607988.422	7741276.159	0
4763	0.0443452	609422.4839	7739898.928	0
4764	0.154763	607948.0793	7741679.438	0
4765	-0.10437	607358.0509	7741599.173	0
4766	-0.191834	608481.4814	7741104.224	0
4767	0.0670335	606428.9528	7742608.291	0
4768	-0.191834	608323.0772	7741158.494	0
4769	0.0458984	606519.8793	7742315.87	0
4770	0.0215144	606292.3318	7740783.427	0
4771	-0.0408783	605538.5132	7740661.524	0
4772	-0.0129189	607802.8237	7745037.816	0
4773	-0.0199713	606288.342	7740697.871	0
4774	-0.0408783	605705.4228	7740790.145	0
4775	-0.0408783	605975.5862	7740895.974	0
4776	0.00972193	607616.7048	7741277.013	0
4777	-0.127982	606674.9689	7742801.74	0
4778	0.132571	606642.4435	7740611.907	0
4779	-0.035071	607606.6367	7742509.871	0
4780	0.0244689	606247.9184	7740418.27	1
4781	-0.127982	606844.5766	7742591.352	0
4782	-0.07489	607473.4592	7742610.532	0
4783	-0.0976783	608060.9871	7741363.321	0
4784	-0.00942437	607184.2555	7742292.455	0
4785	-0.0518628	606365.078	7742605.135	0
4786	-0.00942437	607426.2676	7742605.971	0
4787	-0.0990314	605492.6898	7742316.97	0
4788	-0.142522	606627.4732	7740101.87	0
4789	-0.0534561	607044.5493	7742561.813	0
4790	-0.0921876	606554.2399	7742598.68	0
4791	0.284984	606634.0279	7742146.686	1
4792	-0.0368042	607023.1078	7742576.556	0
4793	-0.102616	605632.8886	7739910.388	0
4794	-0.0368042	606882.6725	7742827.627	0
4795	-0.0189013	607782.6486	7741717.485	0
4796	0.0892403	606385.9335	7742370.175	0
4797	0.122649	606252.232	7740686.118	0
4798	-0.0368042	606856.2438	7742791.744	0
4799	0.402937	606373.2738	7740272.172	0
4800	-0.0885409	606519.3732	7742360.127	0
4801	0.0381034	606191.8769	7740475.74	0
4802	-0.0885409	606264.0657	7742290.317	0
4803	-0.011527	607246.9034	7742541.336	0
4804	-0.0885409	606415.3791	7742458.913	0
4805	-0.0885409	606326.8214	7742243.647	0
4806	-0.0829011	606734.4118	7742366.336	1
4807	0.0235773	607989.1124	7741373.911	0
4808	-0.0540973	605436.3858	7739988.258	0
4809	-0.0829011	606533.3279	7742586.067	0
4810	-0.106964	605502.5064	7742247.545	0
4811	-0.142379	608005.3486	7741559.02	1
4812	-0.137193	605725.6562	7740344.141	0
4813	-0.106964	605315.499	7742108.232	0
4814	-0.0167165	605995.0506	7739929.477	0
4815	0.179609	606474.8362	7739828.406	0
4816	-0.106964	605279.9959	7741983.648	0
4817	0.00776553	606188.7164	7740254.163	0
4818	0.04968	608693.7259	7741948.216	0
4819	0.0647163	605982.3673	7741952.535	1
4820	0.0976029	604945.3234	7739350.506	0
4821	-0.0617147	606446.1642	7741993.936	0
4822	-0.0617812	607476.4342	7741248.384	0
4823	-0.0932844	605645.4677	7739833.415	0
4824	0.0647163	605848.0699	7741894.542	0
4825	0.00927472	605822.0599	7739909.849	0
4826	-0.0617147	606575.2678	7742367.608	0
4827	-0.0781462	607134.6657	7741873.777	0
4828	0.220023	605376.6608	7739578.383	0
4829	-0.0926662	605735.7213	7740238.612	0
4830	0.158591	605251.0099	7739908.139	0
4831	0.189365	605731.5121	7740526.079	0
4832	0.0364574	606423.7356	7740649.062	0
4833	0.192673	605820.5724	7742648.93	0
4834	-0.281761	607817.69	7741851.364	0
4835	0.00268871	606769.4554	7741593.39	1
4836	-0.281761	608068.3364	7741839.272	0
4837	0.0306832	606582.3743	7740557.639	0
4838	-0.0618146	606060.143	7741006.481	0
4839	-0.151336	606561.7339	7739793.884	0
4840	-0.0798195	604867.2098	7739994.599	1
4841	-0.0798195	604909.3448	7739704.45	0
4842	0.128783	606487.4468	7740163.665	1
4843	0.00975148	608459.0643	7741339.695	0
4844	0.152759	606412.6195	7740350.81	1
4845	-0.118898	606468.1292	7742789.104	0
4846	-0.0647702	607222.7399	7739996.45	0
4847	-0.281761	607857.6406	7741477.11	0
4848	-0.0424487	606723.9867	7741566.91	0
4849	0.042692	608584.0552	7741328.954	0
4850	-0.0700316	606819.4706	7742647.347	1
4851	-0.117861	605344.1256	7742667.848	0
4852	0.0389233	606252.1455	7742278.089	0
4853	-0.117861	605550.233	7742738.969	0
4854	-0.0402816	606207.3208	7739997.627	0
4855	0.133268	606041.5897	7742269.832	1
4856	0.0589088	606599.4241	7742168.076	0
4857	-0.167524	607140.4705	7742216.805	0
4858	0.159567	606487.5155	7741965.396	0
4859	0.299661	605827.1517	7740049.925	0
4860	-0.0391979	606978.3275	7742438.435	0
4861	0.0559543	609176.3542	7740270.41	0
4862	0.299661	606219.4729	7739829.025	0
4863	0.0725796	607438.5079	7741164.558	0
4864	-0.167524	607341.6544	7742479.749	0
4865	-0.0351312	608299.8325	7741031.92	0
4866	0.0740028	606002.681	7740168.024	0
4867	0.0904209	607370.6926	7742136.504	0
4868	0.207714	609416.1663	7740682.096	0
4869	-0.0182866	606637.2391	7741435.01	0
4870	0.486385	606357.3926	7740436.283	0
4871	0.0869528	605931.6604	7740238.654	0
4872	0.143671	605921.1368	7739765.391	1
4873	0.0904209	607584.7098	7742359.874	0
4874	0.0464293	606302.9098	7740110.013	0
4875	-0.0759786	605785.3499	7742502.258	0
4876	0.0146622	606114.3614	7740329.779	0
4877	-0.0756526	606180.1223	7740226.464	0
4878	0.0299388	607626.5254	7742195.933	0
4879	0.0380957	608151.4392	7740260.385	0
4880	0.0146622	606036.5427	7740097.506	0
4881	-0.0327521	606922.4983	7742603.715	0
4882	0.0768665	606059.4175	7739806.914	0
4883	-0.0558105	605325.3202	7739647.209	0
4884	-0.0327521	607032.2437	7742760.777	0
4885	0.0428792	609933.7334	7741646.667	0
4886	0.047229	605799.6317	7739668.397	1
4887	-0.000568577	606003.2135	7739472.383	1
4888	-0.0524275	607202.2587	7742710.526	0
4889	-0.0736859	607481.7216	7740878.447	0
4890	0.0781901	606061.4801	7739847.061	0
4891	-0.175809	606145.3731	7739524.599	0
4892	-0.0700218	606840.2396	7742777.192	0
4893	-0.10437	607053.2485	7741687.995	1
4894	0.0651772	607341.9585	7745115.309	0
4895	-0.162357	607561.6816	7741143.765	0
4896	-0.0693837	606497.3348	7739967.51	0
4897	-0.12363	607498.303	7742067.928	0
4898	0.196982	606493.7831	7740095.003	0
4899	-0.162357	607480.9089	7741416.227	0
4900	0.0655838	606512.9978	7739636.215	0
4901	-0.138568	607215.1199	7741131.438	0
4902	0.300353	606143.5946	7739818.226	0
4903	0.232165	606188.555	7740041.261	0
4904	-0.115794	606407.2444	7740085.785	0
4905	0.141672	606454.1019	7740103.246	0
4906	0.141672	606089.4985	7740000.757	1
4907	-0.000951753	606518.1462	7740406.864	0
4908	0.0435074	606168.9414	7739522.78	1
4909	-0.000951753	606377.2985	7740395.988	0
4910	0.267199	606539.7489	7740425.628	0
4911	0.300353	605726.4616	7739866.12	0
4912	-0.0739268	608445.7581	7741763.394	0
4913	0.0361665	605597.8499	7739928.344	0
4914	-0.0902045	607409.9807	7740525.598	0
4915	0.033038	607654.0878	7741522.39	0
4916	0.0908847	604968.7842	7740147.217	0
4917	0.0746008	607560.6594	7741529.904	0
4918	0.165024	606519.4473	7742916.894	0
4919	0.0746008	607781.6993	7741576.138	0
4920	0.0882487	607809.6255	7741754.35	1
4921	0.413409	606089.3899	7739768.62	1
4922	-0.137193	605905.2501	7740808.389	0
4923	0.0882487	607536.8449	7741616.907	1
4924	0.413409	605991.1035	7739738.055	0
4925	0.0104626	606131.0395	7740235.584	0
4926	0.0882487	607829.0327	7741954.094	0
4927	-0.0903553	606906.8378	7743038.624	0
4928	0.0417798	605635.6311	7739681.153	0
4929	-0.0937464	608005.0703	7740925.846	0
4930	-0.000568577	606063.3369	7739505.769	0
4931	-0.0628989	606147.476	7739991.238	0
4932	-0.139884	606595.0445	7740136.198	0
4933	0.0103463	606607.4504	7739700.428	1
4934	0.0103463	606355.8975	7739431.467	1
4935	-0.00765386	606999.2088	7743049.187	0
4936	-0.0937464	607655.2735	7740980.818	1
4937	-0.0937464	607840.2086	7740678.182	1
4938	-0.183016	606932.9081	7742687.414	0
4939	-0.21359	607475.1856	7741109.44	0
4940	-0.0630329	607161.5739	7742507.508	1
4941	-0.010876	606034.7394	7742199.899	1
4942	-0.0490179	607148.0978	7742808.834	0
4943	0.0290215	607937.681	7741988.46	0
4944	-0.0991146	607029.6226	7742338.951	0
4945	0.18567	605370.1819	7739664.628	0
4946	-0.037045	606964.9633	7742507.419	0
4947	-0.059926	605645.997	7740449.556	0
4948	-0.0462571	606452.4225	7742330.917	0
4949	-0.0462571	606616.7448	7742206.354	1
4950	0.24124	605952.3592	7739529.661	0
4951	-0.112803	607585.0924	7741746.17	0
4952	-0.0829472	607000.9738	7742256.016	0
4953	-0.0829472	606820.3577	7742479.431	0
4954	-0.072389	607020.9347	7742113.021	1
4955	0.112996	607009.8377	7742625.921	0
4956	0.135086	606830.3232	7742856.315	0
4957	-0.0773107	606833.4889	7742700.13	0
4958	-0.0773107	607293.3907	7742793.71	1
4959	-0.0672089	606817.6664	7742132.267	0
4960	0.0340602	607293.0393	7741857.388	0
4961	-0.00197291	606931.2259	7741613.076	0
4962	-0.0364746	605322.2416	7740051.125	0
4963	-0.0759786	605770.9031	7742475.871	0
4964	-0.138497	609568.3866	7740846.142	0
4965	0.203753	606189.8259	7739670.27	0
4966	0.203753	605855.0511	7739593.239	0
4967	-0.12273	608789.1662	7741989.046	0
4968	0.107434	606966.8326	7742306.214	0
4969	-0.12273	608728.478	7741688.667	0
4970	-0.12273	608838.8244	7741578.331	0
4971	0.0167238	607147.0176	7740603.165	0
4972	-0.0968267	608601.8421	7742106.619	0
4973	0.0167238	607065.5608	7740280.264	0
4974	-0.0291635	607790.0959	7741096.32	0
4975	0.0471461	607242.2607	7741034.219	0
4976	-0.0544589	608464.9479	7741469.646	0
4977	-0.092128	605952.9151	7740534.85	0
4978	0.226322	607843.2901	7742104.775	0
4979	-0.0968267	608927.2658	7742146.552	0
4980	-0.133857	606328.0342	7742375.021	0
4981	-0.0256042	607803.2055	7742011.229	0
4982	-0.00298518	607634.7801	7741464.527	0
4983	-0.158821	607782.0138	7741231.463	0
4984	0.122699	607786.2552	7741677.791	0
4985	-0.0919035	607573.0722	7741396.153	0
4986	-0.1079	607448.4326	7740726.579	0
4987	-0.0383526	606179.1213	7740133.166	1
4988	-0.1079	607271.0491	7740666.41	0
4989	-0.0768628	606413.7557	7739999.492	0
4990	-0.109811	608232.3985	7742054.611	0
4991	-0.0714107	607637.9048	7742727.374	0
4992	0.0523209	607391.4615	7741871.373	0
4993	-0.00916977	607310.553	7741826.606	1
4994	-0.122357	607662.0609	7741836.036	0
4995	-0.0361962	607476.3695	7741989.362	0
4996	0.000422578	607732.6027	7742181.148	0
4997	0.112757	607053.597	7742029.623	0
4998	-0.00752593	606141.4964	7739954.06	1
4999	-0.192168	607001.1629	7741930.601	0
5000	0.0896265	607696.6722	7741975.092	0
5001	0.118317	607229.3503	7741604.192	0
5002	0.118317	607481.8581	7742081.853	0
5003	0.211393	607319.3179	7741933.765	0
5004	0.182536	605561.2018	7741142.082	0
5005	0.0370273	606319.3576	7742612.975	0
5006	-0.024541	606653.4675	7742699.524	0
5007	0.105495	606902.7603	7742040.306	0
5008	0.042607	605334.0525	7741386.014	0
5009	-0.041573	606718.9338	7742362.406	0
5010	-0.041573	606347.6386	7742276.582	0
5011	-0.041573	606569.3648	7742671.277	0
5012	-0.041573	606853.61	7742655.783	0
5013	0.133991	606338.7039	7742540.743	0
5014	0.18248	606533.5436	7742972.863	1
5015	-0.0518628	606325.513	7742482.23	0
5016	0.231729	607551.4722	7741713.84	0
5017	-0.0417122	607766.0229	7741511.286	0
5018	-0.0871373	607223.2796	7741337.873	0
5019	0.265662	605667.7644	7740065.994	0
5020	-0.219429	607993.3605	7741228.444	0
5021	-0.0947113	607846.213	7741999.647	0
5022	-0.0947113	607586.9988	7742477.632	0
5023	0.156425	605968.9916	7739964.585	0
5024	0.012716	606247.7026	7740116.192	1
5025	0.012716	605918.8932	7740505.967	1
5026	0.210038	605705.6216	7739840.944	0
5027	0.0391079	605718.7332	7739644.041	0
5028	0.00573212	604978.2876	7740165.16	0
5029	-0.122533	606302.801	7740326.21	0
5030	0.13772	605225.6837	7739939.756	0
5031	0.0200854	606153.3291	7744198.776	0
5032	0.226336	607629.6	7745335.34	0
5033	-0.141838	607513.375	7740845.971	1
5034	-0.012632	606910.6969	7743633.994	0
5035	-0.0671292	606305.3235	7741012.534	0
5036	-0.00703637	606253.8137	7742140.856	1
5037	0.0335137	606489.079	7740731.317	1
5038	-0.00703637	605977.5735	7741708.252	0
5039	-0.169186	606431.1501	7741726.837	0
5040	-0.0830951	605987.189	7742075.919	0
5041	-0.0830951	606217.8772	7742307.642	0
5042	-0.0268263	606249.6651	7740383.712	1
5043	-0.0830951	606305.6014	7742312.678	0
5044	-0.0289194	605237.1951	7742203.85	0
5045	-0.077797	606150.3954	7739675.649	0
5046	-0.141112	606179.466	7742141.881	0
5047	-0.141112	606303.8641	7741992.756	0
5048	0.0217816	605975.4231	7739655.315	0
5049	0.211623	606201.3625	7739409.837	1
5050	-0.105084	606292.0775	7740513.483	0
5051	0.211623	606143.1174	7739893.836	1
5052	0.0475969	606698.7677	7740624.376	1
5053	0.0319409	609270.6499	7741585.17	0
5054	-0.149288	607039.7169	7739505.632	0
5055	0.0475969	606856.0178	7740550.924	1
5056	-0.0468558	606747.6237	7740057.146	0
5057	0.16985	607130.9473	7740302.268	0
5058	0.16985	606998.2418	7740203.754	0
5059	0.0529361	605979.0337	7740594.687	1
5060	-0.0634416	608213.6442	7740660.831	0
5061	-0.0110897	605198.5237	7739613.396	0
5062	0.0574782	606015.7522	7740432.523	0
5063	-0.0593606	608733.1433	7741083.6	0
5064	-0.170809	607193.5466	7740414.692	1
5065	-0.186499	605316.1451	7740105.688	0
5066	-0.0769732	608866.8575	7741634.33	0
5067	0.139941	606423.1307	7739814.525	0
5068	-0.170809	607013.5742	7740700.485	0
5069	0.0644038	604903.5976	7739395.038	0
5070	-0.0211447	607996.9803	7742064.966	0
5071	-0.123357	606072.8818	7740162.75	0
5072	0.290407	607831.1015	7740717.447	0
5073	-0.052955	606138.2313	7739836.43	0
5074	0.165077	607142.0087	7741969.48	0
5075	-0.0282099	605894.3005	7739754.143	0
5076	-0.113295	605791.2432	7739860.684	1
5077	-0.0554406	608524.0723	7741133.093	0
5078	-0.167773	606779.4766	7740264.413	0
5079	-0.113295	606143.699	7739820.955	0
5080	-0.055002	607446.2309	7741613.35	0
5081	0.249373	606462.7345	7739674.511	1
5082	-0.137939	606750.2716	7739750.223	0
5083	-0.11983	607717.3976	7740688.266	0
5084	-0.11983	607955.9735	7741018.515	0
5085	0.133705	605985.6591	7739862.416	0
5086	-0.036023	608167.2032	7741871.192	1
5087	-0.0298896	606093.5729	7739498.916	0
5088	-0.036023	608056.1498	7742074.807	1
5089	0.00282056	606142.8803	7739690.119	0
5090	-0.0298896	606459.5591	7739612.237	0
5091	0.00282056	605953.8313	7739878.408	0
5092	0.089252	605780.3173	7743008.145	0
5093	-0.254163	607089.2435	7740964.331	0
5094	0.00282056	606228.9084	7740058.918	1
5095	-0.0329376	606531.7304	7740519.37	0
5096	0.0513997	607657.6326	7741804.508	0
5097	-0.0319456	606427.194	7739637.117	1
5098	-0.0329376	606275.219	7740213.568	0
5099	-0.0949045	607930.3399	7740847.606	0
5100	-0.0234874	606844.2239	7742931.04	0
5101	-0.0949045	607722.608	7740797.383	0
5102	-0.241176	606754.4155	7742022.403	0
5103	0.110733	606495.7696	7739915.099	0
5104	-0.152662	606877.9361	7740158.456	0
5105	-0.0394637	606618.6442	7742259.792	0
5106	-0.015711	607386.5392	7739907.507	0
5107	-0.21701	607833.2813	7741143.904	0
5108	0.138491	606778.8893	7742384.119	0
5109	0.249373	606662.3925	7739462.786	0
5110	0.185702	605423.9994	7739964.17	0
5111	-0.170513	607012.8332	7741800.355	1
5112	0.185702	605396.303	7740050.186	0
5113	0.113484	606463.2938	7739923.468	1
5114	-0.170513	607137.3037	7741792.587	0
5115	0.0409515	605599.8367	7739992.605	0
5116	-0.0270029	607003.0022	7741932.698	0
5117	0.0409515	605773.2656	7740062.604	1
5118	0.066879	606211.424	7741481.15	0
5119	0.0274952	606575.11	7739651.178	0
5120	0.0330756	605980.4711	7740175.002	0
5121	-0.117357	607108.0159	7742315.48	0
5122	-0.0771685	607467.8516	7739694.857	0
5123	0.0753848	606957.7433	7743090.948	0
5124	-0.117357	606809.2504	7742003.114	0
5125	-0.170128	607119.4696	7742772.935	0
5126	-0.135802	606896.5963	7742709.731	0
5127	-0.0282923	606410.5814	7742553.957	0
5128	-0.00352123	606950.0917	7742326.595	0
5129	0.39645	604381.6153	7743174.272	0
5130	-0.115787	607437.8456	7742184.918	0
5131	-0.0200649	606829.7249	7740132.984	0
5132	-0.22981	606223.1348	7740613.734	0
5133	-0.112304	608792.8079	7741533.271	0
5134	-0.0542053	607727.9825	7742234.724	0
5135	0.0276119	608583.4771	7741948.976	0
5136	-0.112304	608967.2781	7741357.06	0
5137	-0.106215	607612.473	7741867.643	0
5138	-0.051094	607042.2861	7741679.551	0
5139	-0.112304	609015.6176	7741663.814	0
5140	-0.0543296	607687.8041	7741166.163	0
5141	0.200002	607330.5929	7740689.475	0
5142	-0.051094	607137.6809	7741895.889	0
5143	0.0260685	606705.5362	7739665.37	1
5144	-0.124129	607807.4903	7741413.972	0
5145	0.0010827	606321.6411	7742870.567	0
5146	-0.101367	607118.0995	7741836.787	1
5147	-0.124129	607869.8623	7741473.963	0
5148	0.0171228	605797.6433	7741508.789	0
5149	0.0798942	606193.4766	7740807.214	0
5150	-0.0981188	607234.555	7741875.702	0
5151	-0.119589	606272.2861	7740374.618	0
5152	0.132268	608774.5429	7742004.563	0
5153	0.225923	606671.9666	7740779.444	1
5154	-0.0981188	606942.6359	7742227.208	0
5155	-0.0178963	607440.5134	7741426.648	0
5156	-0.064015	606834.6956	7741501.212	0
5157	-0.0342409	607313.2226	7741466.371	0
5158	0.0538164	608192.5301	7742217.681	0
5159	-0.0342409	607720.0306	7741435.219	0
5160	-0.0759279	607686.4261	7741492.787	1
5161	-0.0170067	606715.5066	7742389.168	0
5162	-0.0778406	606407.5791	7742547.472	0
5163	0.043569	607884.068	7741124.601	0
5164	0.0471461	607130.8897	7740751.391	0
5165	0.119816	607919.614	7741710.215	0
5166	-0.137749	605575.1418	7741222.682	0
5167	0.201017	607728.2559	7741236.931	0
5168	-0.0340237	607844.5891	7742365.03	0
5169	0.220295	607274.9009	7740169.743	1
5170	-0.0340237	607979.5796	7742052.91	0
5171	0.145057	606061.2531	7740455.52	0
5172	0.0404441	604690.0804	7739349.029	0
5173	0.00461093	607252.1679	7741263.524	1
5174	0.263046	606160.1452	7740129.692	0
5175	0.0884076	608191.5788	7741646.772	0
5176	0.0175801	607005.079	7742489.896	0
5177	0.149897	607754.7447	7742347.131	1
5178	-0.067031	607728.501	7742447.469	1
5179	0.010094	607675.8681	7741510.212	0
5180	0.0884076	607993.5338	7741747.162	0
5181	0.112527	608134.4728	7742280.983	0
5182	0.00909352	606015.7483	7739735.826	0
5183	-0.11542	607132.9269	7741485.764	0
5184	0.0569515	607765.5672	7741301.041	0
5185	-0.0793582	607357.8491	7741949.26	0
5186	0.0569515	608093.243	7741133.663	0
5187	0.0332195	607966.2772	7741994.156	0
5188	0.256083	607685.4679	7741413.742	0
5189	-0.115793	606437.3697	7741122.585	0
5190	-0.122357	607774.6443	7741804.11	0
5191	0.256083	607548.1583	7741483.654	1
5192	0.0259143	606201.9581	7740020.97	0
5193	0.18912	607590.9634	7742248.999	0
5194	0.118147	608138.4533	7744648.249	0
5195	-0.0697579	607699.0334	7742002.367	0
5196	0.0720564	608289.8245	7743220.188	0
5197	0.138154	607868.4256	7741909.06	0
5198	-0.139695	607913.7215	7741436.206	0
5199	-0.0560159	607965.0878	7741102.726	0
5200	-0.0560159	608252.0055	7741535.658	0
5201	0.222721	605761.6552	7739416.363	0
5202	-0.0105063	607003.6627	7742166.052	0
5203	-0.0105063	607193.6879	7741904.409	0
5204	-0.0685386	607654.7055	7740913.86	0
5205	0.309878	607803.9911	7740678.712	0
5206	-0.0558521	607102.9053	7742786.858	0
5207	-0.105089	606775.4279	7742493.462	0
5208	0.184283	606478.5399	7740234.153	0
5209	-0.0542383	607827.7029	7741881.368	1
5210	-0.105089	606915.9857	7742800.701	0
5211	-0.10982	607833.496	7741741.847	1
5212	-0.105089	607069.9403	7742250.453	0
5213	0.0418217	608198.2263	7743143.705	0
5214	-0.000265262	608551.7302	7741800.226	0
5215	-0.105089	607084.7495	7742690.479	0
5216	0.102126	608363.403	7744505.386	0
5217	-0.220707	607014.2398	7741375.716	0
5218	-0.118601	608764.7434	7743143.526	0
5219	0.0337343	606662.7224	7742577.949	0
5220	0.0838372	605863.3343	7739911.854	0
5221	-0.131145	608282.2299	7741595.443	0
5222	-0.0357082	605142.657	7739968.261	0
5223	0.00580915	605576.8715	7740014.747	0
5224	0.00580915	605237.9288	7740256.395	0
5225	-0.10534	605418.3803	7739663.933	0
5226	-0.000265262	608799.7119	7741797.382	0
5227	0.145057	605830.9087	7740302.941	0
5228	-0.0735397	606540.0666	7742405.213	0
5229	0.0418217	608599.2443	7743163.005	0
5230	-0.0568651	605727.3931	7739944.76	0
5231	-0.150765	607654.8454	7740643.407	0
5232	0.166958	606545.1955	7742035.416	0
5233	0.153263	605777.6987	7739545.398	1
5234	0.132438	605302.0193	7741965.066	1
5235	0.272745	606634.6357	7739761.145	0
5236	-0.125315	608078.1683	7741493.863	1
5237	-0.133389	606180.6774	7741478.661	0
5238	0.148761	605188.6013	7741265.556	0
5239	-0.125315	608155.2927	7741658.362	0
5240	0.0241125	605950.2716	7742031.431	0
5241	-0.0502488	608701.877	7741384.782	0
5242	-0.0837636	608230.9476	7741676.711	0
5243	0.0613043	605399.8215	7742250.652	0
5244	-0.0502488	608530.5146	7741505.209	0
5245	0.149187	608259.1132	7741610.663	0
5246	0.123241	605474.8905	7740232.483	0
5247	-0.00872489	609963.3219	7741307.151	0
5248	0.061348	605897.7874	7741276.557	0
5249	0.158438	608342.1354	7744391.393	0
5250	-0.00872489	610225.0679	7741411.9	0
5251	-0.068925	605376.1919	7739573.481	0
5252	-0.0783684	605600.9594	7739520.154	0
5253	0.105208	605913.4973	7739712.475	0
5254	0.0806053	606694.9471	7740400.353	0
5255	0.0708027	606652.3295	7740838.415	0
5256	-0.223659	609761.7855	7741150.146	0
5257	0.0899559	606731.6637	7742968.81	0
5258	-0.044242	607681.4579	7741212.425	0
5259	0.0241125	606049.8042	7742000.031	0
5260	-0.0129031	607919.8369	7741206.591	0
5261	0.129943	606524.4545	7742460.406	0
5262	-0.0358718	607651.8621	7741245.488	0
5263	0.129943	606433.1378	7742622.29	1
5264	-0.0592322	607684.3977	7741901.922	0
5265	-0.137805	605772.6903	7742948.076	0
5266	-0.0592322	607413.8869	7741460.841	0
5267	-0.150068	606806.4519	7741783.928	0
5268	0.00943266	607778.8571	7740503.301	1
5269	-0.123001	606716.0475	7741241.135	0
5270	-0.107864	607999.9655	7742216.454	0
5271	-0.0404604	606737.8617	7742730.672	0
5272	0.313284	605811.8419	7740274.962	0
5273	-0.0404604	606635.3945	7742890.743	0
5274	-0.0660067	606072.6575	7739538.104	0
5275	-0.0571034	605586.2407	7739592.074	0
5276	0.0861342	606002.5474	7740305.661	0
5277	0.0861342	606167.5881	7740838.455	1
5278	0.0107485	607432.1478	7741404.427	0
5279	0.108109	606408.9556	7741373.89	0
5280	0.0216689	607345.8648	7739843.112	0
5281	-0.111004	607784.4443	7741380.066	0
5282	0.0216689	607444.2351	7740128.445	0
5283	0.178883	607803.5828	7741878.698	0
5284	-0.0211578	606448.1086	7742353.955	0
5285	0.178883	607772.302	7741721.829	0
5286	0.0624889	606047.887	7739663.136	0
5287	-0.0966655	608140.8186	7741737.274	0
5288	0.194281	605965.7697	7741186.398	0
5289	-0.0909082	607252.289	7740609.285	0
5290	0.0533203	608100.1667	7740744.923	1
5291	0.0533203	607693.6355	7740877.293	0
5292	-0.00791312	605854.4585	7739849.769	0
5293	-0.00791312	605711.4977	7739883.991	0
5294	-0.043632	606695.3757	7740340.488	0
5295	0.0808067	606029.7388	7739846.212	0
5296	0.0808067	606036.3508	7739859.69	0
5297	0.0640485	605715.979	7740144.417	0
5298	0.108276	607420.9302	7742076.137	0
5299	0.020146	605880.7954	7739632.639	0
5300	0.108276	607310.4148	7741841.337	0
5301	0.09375	605125.4948	7739835.437	0
5302	-0.151261	607422.3274	7741888.566	0
5303	-0.151261	607715.4304	7742196.317	0
5304	-0.151261	607730.2614	7741858.609	0
5305	0.0655343	605686.9806	7740339.514	0
5306	-0.0357082	605035.7343	7740013.749	0
5307	-0.0061204	607539.2793	7742004.463	0
5308	-0.0357082	605106.8794	7739796.781	0
5309	-0.0061204	607809.6516	7742300.465	0
5310	-0.0872015	607332.2685	7742241.61	0
5311	0.180129	604683.9135	7739266.919	0
5312	0.0140136	605309.2561	7739641.296	0
5313	-0.0427813	607386.1061	7742376.628	0
5314	0.217627	607171.7998	7742420.094	0
5315	0.0618376	606466.9758	7740680.053	1
5316	0.0451446	607300.4437	7742499.401	0
5317	-0.10986	606268.6734	7739965.957	0
5318	-0.10986	606274.7444	7739591.275	0
5319	0.109356	605324.3131	7739854.591	1
5320	-0.0106134	605149.7833	7740196.963	0
5321	0.232165	606580.9032	7739950.184	0
5322	-0.0109891	605379.4993	7739730.194	0
5323	0.0567039	605873.0191	7739869.481	0
5324	-0.0954853	605924.2082	7740264.963	1
5325	-0.0205273	605964.9359	7740176.986	0
5326	0.00909352	606345.2162	7740131.355	0
5327	-0.048861	604911.7408	7740374.27	1
5328	-0.0217888	605229.6554	7740257.383	0
5329	-0.0619106	604966.8815	7740260.39	0
5330	-0.0619106	605049.3507	7739899.608	0
5331	-0.115794	606064.8871	7740115.24	0
5332	0.0211358	606031.4798	7739893.746	0
5333	0.0211358	605993.0157	7739820.535	0
5334	0.195285	605908.9489	7739604.98	1
5335	-0.00945636	606323.689	7739602.411	0
5336	-0.0798862	606369.9284	7740412.714	1
5337	-0.00196934	606638.494	7739786.856	1
5338	-0.00196934	606498.0015	7739819.995	0
5339	-0.0243783	605497.311	7740085.213	0
5340	-0.0243783	605455.525	7739659.29	0
5341	-0.0243783	605348.0316	7739839.403	1
5342	-0.0243783	605373.8297	7739652.574	0
5343	-0.0243783	605352.378	7739784.56	0
5344	-0.0850226	605847.4064	7740442.511	0
5345	-0.0662992	607055.4467	7742982.858	0
5346	0.0444973	606793.6135	7742677.8	1
5347	0.0327784	606768.5242	7742238.888	0
5348	-0.0181814	607365.7498	7742353.404	0
5349	-0.0702645	606496.2232	7742431.722	0
5350	-0.0389624	606518.4871	7741915.466	0
5351	-0.120562	606908.4696	7742570.017	0
5352	-0.120562	606495.4218	7742372.227	0
5353	-0.0816197	607169.4857	7742126.427	0
5354	-0.0816197	607176.8611	7741912.104	0
5355	-0.0578741	607347.7507	7741744.415	0
5356	0.0126441	607521.849	7741832.057	0
5357	-0.0261457	606962.6138	7741804.921	0
5358	0.066916	606226.9904	7741635.277	0
5359	0.0046534	605617.2659	7739478.83	0
5360	0.0592136	607304.8898	7739889.118	0
5361	0.0046534	605784.0543	7739561.639	0
5362	0.184808	606140.798	7740179.372	1
5363	-0.0536686	605426.3569	7739995.795	0
5364	-0.0496942	606234.9968	7741597.215	1
5365	-0.0362701	605982.9897	7739725.582	0
5366	0.250076	605431.897	7742563.514	0
5367	-0.161901	605813.2856	7741779.087	1
5368	0.099421	606760.1875	7740391.614	1
5369	0.0889814	606178.4039	7740132.978	1
5370	-0.0618772	610071.1943	7741583.32	0
5371	-0.0618853	606109.5625	7740761.587	0
5372	-0.155016	607409.0167	7740070.922	0
5373	-0.106858	607008.3462	7739899.555	0
5374	-0.116941	607054.7015	7742063.43	0
5375	-0.115793	606814.3722	7740858.389	0
5376	-0.115793	606855.9693	7741189.91	1
5377	-0.115793	606955.4925	7741282.762	1
5378	-0.115793	606680.4657	7741332.488	1
5379	0.260659	606689.37	7739693.082	0
5380	-0.0487748	605336.1984	7739908.73	0
5381	0.0639588	605355.4718	7740106.44	0
5382	0.0639588	605738.8869	7740403.768	0
5383	-0.0890035	606002.7578	7740383.155	0
5384	0.0363724	607101.3878	7741933.547	0
5385	-0.130067	606755.6699	7739478.347	0
5386	0.066111	606005.0542	7742209.917	1
5387	-0.106562	606066.5507	7740966.486	0
5388	-0.0358857	606565.1525	7740549.251	0
5389	0.193653	605265.0197	7739506.744	0
5390	0.0690882	605784.5278	7740111.281	0
5391	0.0889814	606516.4841	7740035.751	1
5392	0.173704	605979.887	7739618.177	1
5393	0.0213792	605293.5462	7739363.412	0
5394	0.0213792	605341.5801	7739322.981	0
5395	0.110733	606250.6173	7739735.901	1
5396	-0.0341171	605256.8455	7740204.981	0
5397	0.015712	607714.2488	7744059.868	0
5398	-0.0341171	605103.5554	7739924.502	0
5399	-0.0530309	610274.8497	7740763.874	1
5400	0.0770205	605798.4608	7740078.222	0
5401	-0.0125485	604727.0935	7739541.936	0
5402	0.0530876	605130.1265	7740254.794	0
5403	-0.019246	607350.0796	7740614.878	0
5404	0.173704	606341.5038	7739652.219	0
5405	-0.00147414	607116.5238	7739988.9	0
5406	-0.0548565	606838.6297	7742390.465	0
5407	-0.00147414	607069.6586	7740012.559	0
5408	0.0601516	606323.7014	7742879.907	0
5409	-0.0252485	606672.4483	7743609.157	0
5410	0.208018	606134.4425	7740370.201	0
5411	0.109183	606267.4776	7740255.665	0
5412	-0.0935797	605621.584	7739730.324	0
5413	-0.116216	606355.5918	7739761.631	0
5414	0.203937	606827.9894	7740463.694	0
5415	-0.0935797	605954.9145	7739675.587	0
5416	0.0574267	609338.5183	7739985.93	0
5417	0.409129	605216.4885	7739516.052	0
5418	0.0793086	605806.2037	7740094.379	1
5419	-0.0250984	605622.6266	7740001.08	0
5420	0.141857	605646.9448	7740249.085	0
5421	-0.0231018	607392.248	7740299.34	0
5422	0.0793086	605564.2927	7739869.483	0
5423	-0.0681478	606456.9364	7739705.729	0
5424	-0.0681478	606515.0753	7739949.8	0
5425	-0.0626402	606971.3501	7742091.648	0
5426	0.246318	605754.2989	7740485.943	0
5427	-0.0576183	606603.7603	7741094.198	0
5428	0.0489298	607027.4434	7744738.728	0
5429	-0.0986415	605145.6671	7739751.067	0
5430	0.218623	606515.755	7740236.096	0
5431	-0.0456258	606836.6591	7744649.217	0
5432	0.100653	607047.9942	7742411.483	0
5433	-0.0518414	606651.2893	7741942.657	0
5434	-0.0518414	606511.5362	7742248.355	0
5435	-0.025469	605634.6239	7741011.38	0
5436	0.061348	605654.2392	7741420.678	1
5437	-0.0506379	608150.2578	7741978.81	0
5438	-0.0485944	605249.3312	7739413.999	0
5439	-0.0797818	606990.3116	7743549.831	0
5440	-0.0392148	605611.5599	7739450.493	1
5441	-0.102095	604989.0821	7739865.938	0
5442	0.109183	606742.4433	7740293.07	1
5443	0.0246082	605482.2891	7740062.119	0
5444	0.0740452	604780.4236	7739407.962	0
5445	-0.0295723	606024.4947	7742831.768	1
5446	0.193906	605526.2917	7739347.922	0
5447	-0.050706	605667.8123	7741592.138	1
5448	0.136649	604986.8193	7739401.34	0
5449	0.126672	605581.0965	7741743.343	0
5450	0.136649	605155.0342	7739625.205	0
5451	0.0792987	607564.7479	7742145.992	0
5452	0.175011	605772.337	7740025.135	0
5453	-0.00203043	605658.7314	7741205.313	0
5454	-0.0173102	608066.2006	7742322.783	0
5455	-0.119361	605171.0639	7741280.019	0
5456	-0.115149	608517.0532	7741662.938	0
5457	0.167324	607906.2694	7741674.815	0
5458	0.0347869	605729.8046	7742325.926	0
5459	-0.0660275	605746.7682	7739540.229	0
5460	-0.082289	607537.6082	7742393.217	0
5461	0.148772	606654.4952	7740584.416	1
5462	0.0220635	605419.0079	7740081.125	0
5463	0.160493	606203.4976	7739640.813	1
5464	0.160493	606486.6332	7740026.804	0
5465	0.136507	607050.9171	7740553.612	0
5466	-0.0122973	606525.1685	7740178.242	0
5467	-0.247271	607735.0808	7741693.872	0
5468	-0.254163	607075.3827	7740708.25	0
5469	-0.115314	607492.1263	7740205.841	0
5470	0.0923069	606237.2884	7740151.607	0
5471	0.0923069	606162.6866	7740092.646	1
5472	-0.0576183	606681.4165	7741303.519	0
5473	-0.0576183	606591.4914	7741330.752	1
5474	-0.120824	605908.9574	7740956.871	0
5475	-0.020144	605629.0309	7739960.129	0
5476	-0.0839764	605348.9347	7739438.468	0
5477	-0.0839764	605380.6928	7739504.066	0
5478	0.223568	605959.108	7739528.03	0
5479	-0.0970121	606085.816	7739681.626	0
5480	0.223568	606164.5248	7739896.591	0
5481	0.223568	605728.3233	7739562.503	0
5482	-0.155016	607503.4603	7740218.919	0
5483	0.137628	605444.4374	7739988.39	0
5484	0.246318	606024.5895	7739968.268	0
5485	-0.0839764	605486.0589	7739713.88	0
5486	0.0155351	606543.6681	7742916.015	0
5487	0.0246347	606742.9079	7742597.478	0
5488	0.0246347	606838.753	7742350.486	0
5489	0.0246347	606680.1534	7742139.375	0
5490	-0.0947032	605700.4118	7739837.094	0
5491	0.0630623	605568.7966	7739821.482	0
5492	0.0145265	605699.8138	7739733.093	0
5493	0.0623662	605013.6399	7739602.786	0
5494	-0.143504	605558.5368	7739787.405	0
5495	-0.0364995	604752.9299	7739402.653	0
5496	-0.0125485	604723.6745	7739865.564	0
5497	0.0620085	605402.6414	7740087.142	0
5498	0.261945	605817.5762	7740083.893	0
5499	0.138765	605942.8855	7739806.868	0
5500	0.121312	606562.3258	7740217.615	0
5501	0.0305743	606388.9489	7741837.037	0
5502	0.0627813	607968.8403	7741238.827	0
5503	-0.135909	606287.6306	7741125.965	0
5504	-0.16414	607752.5698	7741074.61	0
5505	-0.191817	607051.1248	7745146.806	1
5506	-0.0319653	605782.5196	7740606.374	0
5507	-0.0319653	605584.0762	7740514.367	1
5508	0.121312	606162.0406	7740177.779	0
5509	0.169399	605384.702	7739994.75	0
5510	-0.108773	606392.957	7744183.73	0
5511	-0.0127518	607596.4958	7744771.686	0
5512	-0.0127518	607787.9532	7744926.764	1
5513	-0.081113	606308.0217	7743332.632	0
5514	-0.081113	606497.7796	7743768.617	0
5515	-0.048825	606346.3345	7742849.065	0
5516	-0.048825	606742.8275	7742476.673	0
5517	-0.180589	605539.5866	7741291.232	0
5518	-0.0779157	607124.9053	7742045.534	0
5519	-0.124549	607148.6062	7742414.682	0
5520	-0.013691	607413.4403	7742321.802	0
5521	-0.0411485	607430.1733	7742295.337	0
5522	-0.0888833	607206.5337	7742128.839	1
5523	0.230472	606203.8987	7739777.655	1
5524	-0.0423007	607815.7926	7745310.244	0
5525	-0.16652	605394.4517	7740191.084	1
5526	-0.0807068	608020.3676	7744513.849	0
5527	-0.0607856	605070.9636	7739601.956	0
5528	0.193302	608045.6922	7744269.958	1
5529	-0.0607856	605405.9845	7739815.84	0
5530	0.0385397	605928.287	7743084.798	1
5531	0.099421	606716.0983	7740284.867	0
5532	0.075669	606641.0082	7741544.043	1
5533	0.099421	606493.0525	7740449.67	0
5534	0.0199374	606037.5398	7741817.008	0
5535	-0.132335	607216.1657	7742317.848	0
5536	0.275801	607061.0274	7742542.607	0
5537	-0.0744576	607291.9078	7742767.702	0
5538	0.0268336	607177.8514	7742650.975	0
5539	0.120144	607225.2859	7743045.649	0
5540	-0.0574213	606943.198	7742605.293	1
5541	-0.0307273	606489.6451	7741773.009	0
5542	0.006043	608244.967	7740157.476	1
5543	0.006043	607858.5903	7739855.468	1
5544	0.0752011	609141.2323	7741185.664	1
5545	0.224122	608340.58	7740693.603	0
5546	0.224122	608007.8988	7740265.918	0
5547	0.224122	608184.2599	7740744.183	0
5548	-0.0488296	607213.1795	7742904.388	1
5549	0.179609	606466.1261	7740055.235	0
5550	0.0805037	605686.1294	7740532.37	0
5551	0.299818	605584.262	7739964.748	0
5552	0.136738	606860.8065	7743684.7	0
5553	0.0557089	607153.7256	7740507.372	0
5554	0.016492	608421.9129	7742000.292	0
5555	-0.111802	608305.2054	7741997.654	0
5556	-0.0727475	607665.8838	7741224.552	0
5557	-0.0727475	607669.3756	7740939.214	0
5558	0.0125638	608600.9674	7741429.123	1
5559	-0.0286984	607108.2631	7741554.648	0
5560	0.0774351	607503.518	7739937.606	0
5561	-0.0548565	606672.3075	7742454.385	0
5562	0.043522	606010.4165	7740394.622	1
5563	0.0534704	606410.6087	7740394.31	0
5564	0.0534704	606761.1359	7740511.606	0
5565	-0.124129	607992.6995	7741331.857	0
5566	-0.000333696	606970.7475	7740007.382	0
5567	0.167318	606309.9801	7741856.183	0
5568	0.173704	605896.923	7739504.017	0
5569	0.043522	605648.9757	7740448.404	0
5570	-0.030663	607586.8328	7742202.311	0
5571	-0.00339192	607172.5229	7741404.279	1
5572	0.0430583	607057.7552	7745024.086	0
5573	0.000926334	605733.7012	7742722.991	0
5574	0.102086	605923.2248	7741648.267	0
5575	0.0672724	605416.0333	7741683.329	0
5576	-0.158362	607222.0498	7744102.018	0
5577	0.0757024	606000.9921	7744331.937	0
5578	0.366885	609092.947	7741824.078	1
5579	0.319266	609388.4809	7741860.3	0
5580	0.1237	609110.389	7740009.345	0
5581	0.00684487	607349.3051	7740675.041	0
5582	-0.0464544	605215.4259	7740059.14	0
5583	0.249496	607463.7292	7743576.834	0
5584	-0.127606	606637.0883	7740108.084	1
5585	0.0206406	607504.2039	7742817.479	0
5586	-0.00613345	606561.4944	7740002.782	1
5587	-0.173386	607572.3107	7740936.022	0
5588	0.390669	607513.8807	7742403.047	0
5589	-0.0966555	609121.8177	7740772.556	0
5590	-0.0211207	607219.0018	7744515.87	0
5591	-0.0840597	606032.6948	7741979.511	0
5592	-0.0754694	606162.2336	7740787.551	1
5593	-0.0366862	606791.3698	7742643.984	0
5594	-0.000121388	607300.4777	7742425.308	0
5595	0.184828	607285.9948	7744333.753	0
5596	0.0170974	608941.2778	7741642.785	0
5597	0.186511	604920.0928	7740158.772	0
5598	0.199751	606822.0017	7740079.867	0
5599	0.109457	606753.9154	7742154.869	0
5600	-0.00889027	605040.2585	7740089.551	0
5601	-0.050154	606200.5988	7739981.181	0
5602	0.0834729	606725.3239	7740902.278	1
5603	-0.125299	606966.9084	7741273.352	0
5604	0.0834729	606491.9384	7740436.264	1
5605	-0.125299	606941.0089	7741162.04	0
5606	0.0751493	606239.5964	7742355.609	0
5607	-0.0796358	607611.3729	7741203.486	0
5608	0.317718	605929.1147	7740273.113	0
5609	-0.0796358	607585.1252	7741442.496	0
5610	0.0265791	608112.4774	7741701.721	0
5611	-0.122398	608981.288	7741784.446	1
5612	0.0901922	608540.3099	7744190.969	0
5613	-0.122398	609050.9741	7741849.316	0
5614	0.00818454	606677.0279	7740546.574	0
5615	-0.105294	609827.1371	7741175.313	0
5616	-0.0391601	606556.256	7740616.312	0
5617	0.084395	606667.319	7740750.455	0
5618	0.084395	606546.9789	7740548.649	0
5619	-0.0542053	607682.4019	7742126.416	0
5620	-0.0378132	606604.8088	7740505.655	1
5621	-0.170085	606203.2269	7739809.622	1
5622	0.076423	605473.6446	7742548.716	0
5623	0.0441994	607775.9805	7742054.92	0
5624	-0.0796358	607760.5036	7741105.455	0
5625	-0.119293	608338.2098	7739994.243	0
5626	0.0208952	607170.8809	7742923.355	0
5627	0.324742	609198.0509	7739942.158	0
5628	0.324742	609108.1932	7740354.798	0
5629	-0.0794983	607070.9887	7742144.89	0
5630	0.168975	608407.4787	7744022.001	0
5631	0.176243	606091.3398	7742093.292	0
5632	0.324742	609101.1865	7740292.762	0
5633	-0.0510564	607425.7037	7739684.89	0
5634	0.0285272	605797.591	7741538.253	0
5635	0.0445747	607011.6928	7742131.63	0
5636	0.0445747	607328.5114	7742463.769	0
5637	-0.00870932	608157.4414	7744522.045	0
5638	-0.0767632	607682.4351	7742079.492	0
5639	-0.0827935	608204.7161	7741202.646	0
5640	0.0445747	606932.4653	7742095.413	1
5641	0.118391	608061.1198	7744019.076	0
5642	-0.0767632	607760.128	7742068.324	0
5643	0.169104	606522.968	7740595.66	0
5644	0.0104249	607157.9901	7741937.706	0
5645	0.118391	608214.0449	7744280.223	0
5646	0.0589517	608865.1399	7741390.416	0
5647	-0.0134837	606682.6513	7741472.242	1
5648	0.135335	607886.5725	7744705.722	0
5649	0.0589517	608852.4082	7741595.881	0
5650	-0.0283437	607372.7631	7741872.691	0
5651	0.0476477	608138.7089	7743788.641	0
5652	-0.104655	607033.9786	7740354.09	0
5653	-0.0611064	606842.9687	7742208.936	0
5654	0.0689816	607963.4071	7743905.704	0
5655	-0.104655	607008.5204	7740138.822	0
5656	0.0736532	607735.2569	7740960.777	0
5657	0.0277164	608333.5677	7744256.848	0
5658	-0.170203	607706.8476	7741826.718	0
5659	-0.0655161	607119.2844	7741347.938	0
5660	0.0861342	605923.2233	7740687.995	0
5661	-0.0943912	608471.1929	7743109.917	0
5662	-0.0291507	607695.7874	7740988.065	0
5663	-0.0220177	608428.7383	7744142.227	0
5664	-0.0943912	608175.9422	7743195.796	0
5665	-0.0220177	608397.1729	7744177.898	0
5666	-0.0613519	608070.4148	7741714.814	0
5667	-0.0291507	607721.1663	7741223.43	0
5668	0.243998	608118.4964	7741813.099	0
5669	-0.0291507	607405.4222	7741156.253	0
5670	0.243998	607967.8721	7741737.422	1
5671	0.243998	607999.062	7741857.242	0
5672	-0.0782411	607391.7187	7740006.464	0
5673	-0.0291507	607736.9323	7740762.304	0
5674	0.102291	606011.6891	7741292.973	0
5675	-0.0197821	607766.1945	7741995.653	0
5676	-0.0291507	607769.8713	7740675.495	0
5677	-0.0490179	606768.4819	7742490.519	0
5678	-0.0137979	605531.2589	7741163.006	0
5679	0.105633	608196.2529	7743221.202	0
5680	-0.0137979	605953.5844	7741046.907	0
5681	0.105633	608203.6845	7742703.902	0
5682	-0.0137979	605467.4784	7741134.382	0
5683	0.104247	607320.0603	7742352.321	0
5684	0.105633	608632.0896	7742945.509	1
5685	-0.164283	608185.4878	7742689.057	0
5686	-0.164283	608438.2149	7742883.807	0
5687	0.0490614	606851.0772	7742538.98	1
5688	0.206214	607107.9567	7742697.567	1
5689	-0.125248	605665.1196	7741609.564	0
5690	-0.125248	605374.1795	7741104.761	0
5691	0.0545244	607863.1204	7741782.523	0
5692	-0.0615497	607705.2189	7741334.342	0
5693	0.280195	608234.9826	7744306.603	0
5694	-0.151865	606756.8944	7741114.716	0
5695	-0.151865	606469.4871	7740828.737	0
5696	0.0152655	607609.9609	7740908.195	0
5697	0.169734	608190.9307	7744729.63	1
5698	-0.00431864	607795.4936	7742146.307	0
5699	0.03518	607129.2761	7742474.285	0
5700	0.127031	607773.3021	7744437.211	1
5701	0.03518	607609.2592	7742449.842	0
5702	0.127031	607339.7471	7744453.114	1
5703	-0.126204	607258.3494	7742442.509	0
5704	-0.03464	607587.0364	7744052.845	0
5705	-0.126204	607398.1359	7742608.405	0
5706	0.164613	607674.9441	7744285.642	0
5707	0.0404351	607491.0579	7742346.385	0
5708	-0.0226911	608514.1799	7743070.495	0
5709	-0.0226911	608618.8907	7743541.118	0
5710	-0.0722116	608911.3088	7740517.14	0
5711	0.173627	605467.6488	7744014.132	0
5712	0.0794517	608206.5843	7743955.077	1
5713	0.290835	607978.7881	7744166.228	0
5714	-0.00170286	607263.3954	7740384.693	0
5715	-0.141961	608340.2327	7743177.411	1
5716	-0.00170286	607586.9936	7740034.323	0
5717	-0.107095	606780.9316	7743893.545	0
5718	-0.141961	608561.6316	7742851.892	0
5719	-0.141961	608331.7546	7742704.341	1
5720	0.00202639	606044.0353	7744377.577	1
5721	0.0713621	605641.8114	7740079.676	0
5722	0.066354	607795.9738	7744141.569	0
5723	0.131885	606776.1112	7739938.319	1
5724	-0.108773	606154.531	7744439.992	0
5725	0.066354	607595.8632	7744373.892	0
5726	0.0543315	606773.1998	7740934.201	0
5727	0.160456	605866.9392	7744634.662	1
5728	0.066354	607434.4128	7744627.823	0
5729	0.160456	605728.3004	7744244.389	0
5730	-0.0951363	607350.4963	7741463.205	0
5731	-0.00206533	605627.0173	7741964.571	0
5732	0.0430583	607252.7143	7744809.37	0
5733	-0.15294	606973.6812	7741859.516	0
5734	0.234239	607916.0154	7744047.508	1
5735	0.0461681	606724.3865	7740731.934	0
5736	-0.15292	607928.6038	7741274.364	0
5737	-0.162814	607313.0981	7740633.854	0
5738	0.000580002	606649.8472	7741361.136	0
5739	-0.162814	607156.5298	7740752.109	0
5740	0.146555	606582.9594	7741838.75	0
5741	-0.0349195	605763.3489	7741471.783	0
5742	0.112682	609774.7017	7740227.166	1
5743	-0.0925141	608847.1999	7740517.062	0
5744	0.0392299	607845.9746	7741608.185	0
5745	-0.0494162	608633.7394	7741872.919	0
5746	-0.101144	606762.2593	7741522.398	0
5747	-0.0544589	608289.0322	7741307.22	0
5748	-0.0739488	607483.8051	7741555.065	0
5749	-0.0579412	607290.2503	7741527.222	0
5750	-0.124063	607619.4509	7741270.83	0
5751	-0.0272422	607344.6929	7742031.471	0
5752	-0.0272422	607334.4066	7742116.545	0
5753	-0.036713	608097.5035	7741561.213	0
5754	-0.0272422	607302.9015	7742010.946	0
5755	-0.0405905	607209.5901	7741246.344	0
5756	-0.0755371	608495.1012	7741843.478	0
5757	-0.107301	606998.429	7740766.509	0
5758	-0.00698534	609027.6202	7741598.454	0
5759	-0.00698534	608543.3469	7741926.873	0
5760	-0.00698534	608646.1813	7741625.455	0
5761	-0.0669685	608117.0593	7741502	0
5762	-0.183365	607405.7879	7741869.448	0
5763	0.103048	606780.3648	7741651.29	0
5764	-0.0202813	607388.7385	7740486.949	0
5765	0.107748	606815.7731	7739688.997	0
5766	0.107748	606752.9252	7739686.764	0
5767	-0.000270591	606810.5203	7739912.318	0
5768	-0.115538	607764.497	7741396.49	0
5769	0.317718	605695.2557	7740446.054	0
5770	0.317718	606172.6266	7740095.748	0
5771	-0.00993094	606852.9165	7744271.518	0
5772	-0.190139	606489.5206	7741805.311	0
5773	0.118039	607075.0706	7743695.011	0
5774	-0.092577	607307.7601	7741905.098	0
5775	-0.0738	608144.3389	7741654.253	0
5776	-0.0518535	607806.932	7741928.242	1
5777	-0.163654	607789.2248	7741092.906	1
5778	0.0843076	607398.7077	7740926.378	0
5779	0.0957303	605462.9785	7744708.684	0
5780	-0.0603327	606039.3698	7742099.271	0
5781	0.0938704	607674.8516	7740522.961	0
5782	0.242883	606622.0756	7740740.536	0
5783	0.194774	607209.1731	7740404.848	0
5784	0.194774	606804.1091	7740752.88	0
5785	0.0857524	607471.7583	7742609.239	0
5786	-0.102259	607066.9291	7742117.161	0
5787	-0.0513052	605565.3154	7741262.767	0
5788	-0.0827765	606613.5732	7742599.706	0
5789	-0.0733204	607645.0698	7740961.371	1
5790	-0.0649308	608052.6296	7744590.119	1
5791	-0.0649308	607876.2308	7744554.866	0
5792	-0.0168098	605376.1724	7740127.829	0
5793	-0.0168098	605029.9854	7739920.798	0
5794	-0.0323948	607617.7648	7742122.671	0
5795	-0.0952906	606520.0459	7741699.705	1
5796	-0.0765022	606038.7458	7742755.763	0
5797	0.240094	606451.5963	7739591.075	0
5798	0.00319691	608215.0812	7741091.084	0
5799	-0.0632944	607150.4786	7741623.557	0
5800	-0.0574213	606921.2102	7742881.638	0
5801	0.095878	609325.9923	7740200.584	0
5802	-0.0558487	609988.4999	7741281.636	0
5803	-0.121703	609689.7888	7741745.389	0
5804	0.178906	609191.7976	7741359.993	0
5805	-0.011126	608039.4844	7741253.969	0
5806	-0.139965	606597.8566	7743227.147	0
5807	0.0796102	608025.1262	7741086.781	0
5808	-0.0962391	607386.4016	7743586.159	0
5809	-0.0962391	607439.3689	7743521.599	0
5810	0.054708	606716.273	7744008.826	0
5811	0.140883	606810.2459	7744201.955	0
5812	0.140883	606907.2236	7743936.089	0
5813	0.178906	609066.3941	7741158.801	1
5814	0.137906	607966.5519	7743898.769	0
5815	0.137906	607632.7171	7744013.72	0
5816	0.137906	608022.8448	7744286.09	0
5817	0.123561	607619.2534	7739726.519	0
5818	-0.153735	605439.1328	7741131.273	0
5819	0.140883	606557.2897	7744332.751	0
5820	0.054708	606886.3107	7744053.868	0
5821	0.054708	606665.2046	7743859.267	0
5822	0.112341	605524.3363	7744464.451	1
5823	0.112341	605805.4642	7744502.048	0
5824	0.10546	607485.2827	7745125.032	0
5825	0.0805025	607614.124	7744705.792	0
5826	0.0805025	607324.6159	7744972.572	0
5827	0.0579124	605381.2527	7741666.549	0
5828	0.00178107	607155.9934	7740332.412	0
5829	-0.0402816	606515.7349	7739725.929	1
5830	0.0579124	605376.5	7741695.981	0
5831	-0.19128	606880.1464	7741485.51	0
5832	-0.19128	606603.3262	7741586.324	0
5833	-0.19128	606823.0786	7741310.229	0
5834	-0.0349412	607958.5625	7743931.652	0
5835	-0.00659458	607374.8403	7744814.99	0
5836	0.220617	605101.5698	7742199.352	0
5837	-0.0380278	606499.8794	7742325.928	0
5838	-0.0255595	605820.0178	7742190.839	0
5839	-0.194244	607945.1342	7740726.837	0
5840	-0.134888	608215.2728	7741042.037	0
5841	0.0825594	609224.2709	7740508.343	1
5842	-0.0884881	607647.2634	7740645.611	0
5843	-0.118172	607887.1747	7741880.467	0
5844	0.0561027	607559.4944	7741906.857	0
5845	-0.115178	606891.9179	7740563.447	0
5846	0.0385323	607544.4688	7742195.296	0
5847	-0.0437827	609386.5434	7739880.004	0
5848	0.0585149	609218.7702	7741479.589	0
5849	0.0259393	606849.3121	7741987.389	0
5850	0.0710976	606492.6549	7741344.442	0
5851	-0.138053	607306.0223	7742088.718	0
5852	-0.138053	607282.2563	7742515.556	0
5853	-0.017389	607451.0355	7742348.332	0
5854	-0.0843593	607174.4999	7742955.495	0
5855	0.285423	605629.6381	7739999.946	0
5856	-0.0656397	605225.7748	7741980.316	0
5857	-0.00976049	606083.2142	7742000.186	0
5858	0.0553549	607556.4825	7744692.271	0
5859	0.0833475	606465.722	7739824.164	0
5860	-0.00841198	605199.8765	7739298.272	0
5861	-0.204568	606893.6629	7740753.426	0
5862	-0.107828	607300.3507	7739942.084	0
5863	0.036396	605862.9879	7742378.835	0
5864	-0.103747	606724.6435	7740201.503	0
5865	-0.0240026	606492.2165	7740106.093	0
5866	0.0795962	605216.0998	7739592.297	0
5867	0.0541633	606619.4974	7739972.104	0
5868	-0.287989	606762.0031	7741526.534	0
5869	0.254458	609330.123	7741934.728	0
5870	0.254458	609339.6364	7742267.75	0
5871	0.0607063	609792.3286	7741715.999	0
5872	0.0607063	609846.9116	7741479.214	0
5873	-0.0771104	609580.3321	7741548.169	0
5874	-0.0670114	610296.5768	7741149.031	0
5875	0.176801	608287.535	7741184.402	0
5876	0.152056	606610.2889	7739574.128	0
5877	0.455975	607314.9923	7740089.364	0
5878	-0.00903025	606878.0571	7739864.877	0
5879	-0.00903025	606790.1736	7740387.648	0
5880	-0.0877567	610039.3861	7741454.502	0
5881	-0.004979	609916.0939	7740533.381	0
5882	-0.0946183	610126.3495	7740693.77	0
5883	-0.0969485	609805.7319	7740790.304	0
5884	0.217345	610416.8025	7740805.56	1
5885	-0.0946183	609845.2429	7741101.776	0
5886	-0.154338	608982.5777	7740072.137	0
5887	0.375257	609554.7708	7741010.164	0
5888	0.135356	608649.1849	7740983.671	0
5889	-0.157662	608471.5189	7741244.915	1
5890	0.131802	606159.8915	7740013.692	0
5891	-0.124948	607213.1667	7740233.901	0
5892	0.138951	607444.6924	7739614.457	0
5893	-0.13213	606655.8618	7740353.503	0
5894	-0.13213	606299.1263	7739980.916	0
5895	-0.13213	606401.4795	7740468.774	0
5896	-0.0526201	607304.0918	7740013.35	0
5897	0.203539	606440.0732	7740587.138	0
5898	0.203539	606354.0171	7740430.165	0
5899	0.140961	608448.9957	7741482.703	0
5900	0.0701431	609698.2127	7740379.894	0
5901	0.0701431	609740.7241	7740211.994	0
5902	0.0980683	609454.4505	7740954.425	0
5903	0.0980683	609331.3686	7740994.804	0
5904	0.140172	608658.576	7740922.905	0
5905	0.0731105	609646.7963	7741243.102	0
5906	0.0969748	606780.248	7740514.461	0
5907	-0.0258365	608075.3356	7740417.203	0
5908	-0.111879	608351.0661	7740308.149	0
5909	-0.111879	608247.3222	7740228.249	0
5910	-0.111879	608358.1492	7740557.172	0
5911	-0.167788	610278.6522	7741331.414	0
5912	-0.0484882	609100.7408	7740467.757	0
5913	-0.0484882	608818.5528	7740454.355	0
5914	-0.061085	609840.5992	7741437.006	0
5915	-0.0367005	610250.9293	7740374.299	0
5916	0.131247	607422.3047	7744115.69	0
5917	-0.13079	606853.7516	7740277.373	0
5918	-0.00628648	608855.9633	7740551.35	0
5919	0.0712859	609401.6734	7740163.052	0
5920	-0.0996768	607800.3675	7741549.871	1
5921	0.0339083	607505.3793	7739946.378	0
5922	0.0881017	607929.4591	7740375.33	0
5923	-0.133252	607073.8551	7740535.872	0
5924	-0.122702	609529.568	7741371.279	1
5925	0.45131	607301.8751	7739794.632	0
5926	0.102454	606792.9039	7739914.229	0
5927	-0.0338748	609522.3223	7740434.626	0
5928	-0.0190075	607091.6996	7739967.378	0
5929	0.0627948	606434.0661	7739972.732	0
5930	-0.0190075	607279.7721	7740279.131	0
5931	0.114832	606795.4737	7741336.147	0
5932	-0.133252	606521.3033	7740381.795	0
5933	-0.117102	607024.7691	7740475.905	0
5934	-0.230964	606690.2482	7739891.293	0
5935	0.131885	606723.3291	7740339.038	0
5936	-0.311651	606900.757	7741780.934	0
5937	0.146872	607968.1094	7740126.381	0
5938	-0.104274	606644.4456	7740631.035	1
5939	-0.150335	605168.965	7739625.142	0
5940	0.118702	609768.942	7741666.194	0
5941	-0.176744	610244.162	7741485.502	0
5942	0.0335528	607440.5191	7740838.469	0
5943	-0.0571503	609630.5254	7741492.22	0
5944	-0.0134159	609820.5425	7741703.224	0
5945	-0.113933	609927.0364	7740635.584	0
5946	0.224623	608043.4946	7741111.223	0
5947	0.155233	608298.2838	7741160.347	0
5948	-0.0619073	606219.7752	7742104.191	0
5949	0.0640485	605485.7883	7739916.34	0
5950	0.0640485	605411.8621	7739814.781	0
5951	-0.175809	605904.3959	7739581.211	0
5952	-0.0837998	605513.1917	7739739.019	0
5953	0.0612731	606226.8155	7739786.724	1
5954	-0.175809	606033.6538	7740012.263	0
5955	0.155399	605337.594	7739767.606	0
5956	-0.00752593	606180.1115	7739896.33	0
5957	0.355694	605715.3667	7740461.958	0
5958	0.355694	605676.6122	7740558.135	0
5959	-0.080766	606706.6642	7740623.16	0
5960	0.201751	606217.6129	7740597.398	0
5961	-0.0740143	607740.0133	7742303.888	0
5962	-0.0635755	607723.2015	7741941.958	0
5963	-0.12273	608948.411	7741572.712	0
5964	-0.0288691	605429.2142	7739423.734	0
5965	0.155399	605172.2902	7739662.861	0
5966	-0.110798	606010.1759	7740010.699	0
5967	-0.00752593	606193.0468	7740154.685	0
5968	-0.0516065	605676.1409	7740011.755	0
5969	-0.252889	607115.2375	7741567.678	0
5970	-0.0768468	607509.6041	7741798.649	0
5971	-0.070587	607894.3642	7742336.807	0
5972	-0.070587	607449.0319	7742512.198	0
5973	-0.157386	607283.5618	7741786.39	0
5974	0.0523209	607295.6477	7741618.383	1
5975	-0.0239272	607917.2149	7745126.547	0
5976	-0.0239272	607915.0221	7745060.472	0
5977	-0.139777	607175.9419	7740960.223	0
5978	-0.139662	609480.5333	7742197.072	1
5979	0.100898	607908.6078	7744331.71	0
5980	-0.164996	606653.435	7742282.024	0
5981	0.18275	607064.5658	7743890.011	0
5982	-0.0747035	606038.3734	7739816.108	0
5983	-0.0637606	605814.5501	7739867.783	0
5984	-0.0410683	605792.2952	7739632.339	0
5985	-0.0410683	605683.1891	7739897.369	0
5986	-0.0395404	606945.8331	7740568.476	0
5987	-0.0395404	606958.62	7740805.547	0
5988	-0.0395404	607058.3413	7740834.802	0
5989	-0.0934738	607757.223	7742361.82	0
5990	-0.0602234	607743.451	7741069.66	0
5991	0.267984	608685.193	7741346.44	0
5992	0.0374406	605370.3866	7739806.361	0
5993	0.0374406	605601.1308	7739797.727	0
5994	0.0587509	605654.2555	7740052.45	0
5995	0.218397	605762.4553	7740066.689	0
5996	-0.0156521	605446.9883	7740007.28	0
5997	0.0310215	605201.1273	7739960.724	0
5998	-0.0511782	607098.5134	7742410.572	0
5999	-0.0511782	607199.1009	7742231.237	0
6000	0.168185	607070.2836	7742966.747	0
6001	-0.141518	607905.2491	7742201.631	0
6002	-0.0120509	606200.4597	7741585.517	0
6003	-0.224757	607117.9435	7742701.846	0
6004	0.0664143	606664.7248	7740594.437	0
6005	0.0359387	607551.8657	7741998.867	0
6006	-0.0158312	607923.8995	7741663.004	0
6007	-0.0433774	608948.9863	7741755.24	0
6008	0.00324462	606171.6715	7740362.941	0
6009	0.00324462	606354.9222	7740201.951	0
6010	-0.00757778	606266.2897	7740154.678	0
6011	0.326691	605651.6596	7740062.648	0
6012	-0.0619073	606268.4827	7742688.141	0
6013	-0.0742174	607492.7642	7741646.197	0
6014	-0.0742174	607729.8699	7741468.983	0
6015	-0.148783	606965.188	7742275.209	0
6016	-0.148783	606839.5405	7742112.044	0
6017	-0.148783	606848.2285	7742250.462	0
6018	-0.197786	605167.6516	7739670.729	0
6019	0.139962	606617.2796	7739846.772	0
6020	0.128417	605739.2208	7739815.934	0
6021	-0.0807068	607798.8946	7744481.727	0
6022	0.136649	604747.2449	7739663.846	0
6023	-0.0278223	606370.1662	7739917.382	0
6024	0.0639588	605726.7459	7740187.753	0
6025	-0.0618853	606387.1044	7740352.53	0
6026	0.0921637	604991.0323	7739716.581	0
6027	0.0504889	606532.0328	7742790.256	1
6028	0.0504889	606449.9996	7742845.209	1
6029	0.0230397	605359.9792	7744350.045	0
6030	0.0575199	606262.9782	7739551.851	0
6031	0.291277	605799.848	7740509.21	0
6032	0.385662	607506.4991	7738637.827	0
6033	0.385662	607735.7384	7738888.022	0
6034	0.385662	607461.8073	7738583.414	0
6035	0.385662	607200.6139	7738446.984	0
6036	0.151349	606657.0936	7742314.918	0
6037	0.203494	607701.9209	7741939.952	0
6038	-0.0821093	605320.1749	7741088.985	1
6039	-0.0940884	605424.837	7741336.772	0
6040	-0.11279	605334.6907	7740012.537	0
6041	-0.0788397	605471.2577	7739999.019	0
6042	0.0747468	606653.243	7739591.907	0
6043	-0.0336654	604935.9665	7739801.629	0
6044	0.0265749	606449.1466	7740224.231	0
6045	-0.161901	605815.2325	7741819.655	0
6046	-0.132924	605759.7474	7741302.114	0
6047	-0.0170799	607089.6264	7740778.058	0
6048	-0.0170799	607140.5917	7740655.314	0
6049	-0.0640271	606256.5871	7741975.752	0
6050	0.0441994	607595.7879	7742426.402	0
6051	-0.115149	608246.1881	7741564.126	0
6052	-0.199767	607730.5537	7742465.255	0
6053	-0.199767	607560.7794	7742386.733	0
6054	0.180478	605553.85	7740023.28	0
6055	-0.0468558	606813.3601	7739715.678	0
6056	-0.0693289	606214.0749	7739613.999	0
6057	-0.0313082	606147.8547	7739702.337	0
6058	0.218623	606442.3193	7739933.369	0
6059	-0.004108	605078.9133	7739774.402	0
6060	0.113484	606087.0664	7739863.904	0
6061	-0.0162052	605593.8263	7739562.743	0
6062	-0.0574213	607183.2962	7742606.704	0
6063	-0.193717	605683.4585	7742940.786	0
6064	-0.050706	605848.3251	7741784.227	0
6065	0.125804	607035.9486	7740346.537	0
6066	-0.122633	607258.3254	7740266.305	1
6067	-0.124302	607433.7881	7742562.284	0
6068	0.280195	607963.2761	7744048.28	0
6069	0.0688659	606093.4696	7741575.149	0
6070	0.0688659	605936.2872	7741775.112	0
6071	-0.108015	608664.0379	7740244.94	0
6072	-0.0491027	607373.235	7740372.401	0
6073	-0.0491027	606902.3095	7740523.631	0
6074	-0.0491027	607070.8828	7740404.643	0
6075	-0.0491027	607467.5688	7740418.831	0
6076	-0.0491027	607104.7546	7740240.157	0
6077	-0.0491027	606895.7963	7740645.666	0
6078	-0.0337884	607066.2033	7743788.426	0
6079	0.0609443	605562.6334	7742246.555	0
6080	-0.0433639	608328.4594	7741544.278	0
6081	-0.0548116	605512.1096	7741910.125	0
6082	-0.153553	607297.0717	7741723.314	0
6083	-0.0152575	609203.0215	7740942.188	0
6084	-0.0440284	608026.5984	7741249.784	1
6085	-0.0440284	607761.2485	7741134.802	1
6086	0.133419	606057.6625	7740241.411	0
6087	-0.00438613	606308.5265	7743372.507	0
6088	-0.100703	610315.0281	7740690.203	0
6089	0.0834729	606820.2589	7740854.281	0
6090	0.0206406	607145.3509	7742442.745	0
6091	-0.00838097	605673.637	7741152.537	0
6092	-0.0391216	604982.513	7739953.11	0
6093	-0.156157	606922.0738	7741250.067	0
6094	0.0118472	606425.1887	7741074.399	0
6095	0.211477	608572.9758	7743982.893	0
6096	-0.0943912	608525.1505	7743175.714	0
6097	-0.0943912	607998.6878	7743544.339	0
6098	-0.0943912	608549.2187	7743042.243	0
6099	-0.0943912	608385.8292	7743477.673	0
6100	-0.0943912	608252.7397	7743013.946	0
6101	-0.0943912	608307.4862	7743105.994	0
6102	-0.0943912	608126.9561	7743300.004	0
6103	0.0689816	608495.6189	7743913.241	0
6104	0.0386817	607094.1328	7745295.871	0
6105	-0.0230927	607454.7207	7741445.731	0
6106	-0.113273	609064.299	7741845.966	0
6107	-0.0511426	605786.6655	7742098.935	0
6108	0.0535868	607897.4446	7741537.775	0
6109	-0.092577	607078.4262	7741806.261	0

# votu_grid (grid_votu.txt file). 
ID	Xcoord	Ycoord	ndvi
1	602989.033	7739197.976	0.237389967
2	602998.4043	7739197.919	0.130065471
3	603007.7757	7739197.863	0.104226358
4	603017.147	7739197.807	0.140510619
5	603026.5184	7739197.75	0.054839775
6	603035.8897	7739197.694	0.061724365
7	603045.2611	7739197.637	0.097512439
8	603054.6324	7739197.581	0.135447696
9	603064.0037	7739197.524	0.100483254
10	603073.3751	7739197.468	0.085970059
11	603082.7464	7739197.411	0.077264093
12	603092.1178	7739197.355	0.065452836
13	603101.4891	7739197.299	0.044771347
14	603110.8605	7739197.242	0.088107847
15	603120.2318	7739197.186	0.140584409
16	603129.6032	7739197.129	0.138285026
17	603138.9745	7739197.073	0.183916986
18	603148.3459	7739197.016	0.268667638
19	603157.7172	7739196.96	0.286616474
20	603167.0886	7739196.903	0.284711093
21	603176.4599	7739196.847	0.320496589
22	603185.8313	7739196.79	0.361776888
23	603195.2026	7739196.734	0.567012906
24	603204.574	7739196.677	0.602150559
25	603213.9453	7739196.621	0.58926177
26	603223.3167	7739196.564	0.620943785
27	603232.688	7739196.507	0.585221171
28	603242.0594	7739196.451	0.497712404
29	603251.4307	7739196.394	0.533025563
30	603260.8021	7739196.338	0.416905969
31	603270.1734	7739196.281	0.342184663
32	603279.5448	7739196.225	0.30065006
33	603288.9161	7739196.168	0.320204616
34	603298.2875	7739196.112	0.321041763
35	603307.6589	7739196.055	0.291978866
36	603317.0302	7739195.998	0.288805515
37	603326.4016	7739195.942	0.311694622
38	603335.7729	7739195.885	0.307464808
39	603345.1443	7739195.829	0.310470641
40	603354.5156	7739195.772	0.323353291
41	603363.887	7739195.715	0.305888474
42	603373.2583	7739195.659	0.33678627
43	603382.6297	7739195.602	0.318982899
44	603392.001	7739195.546	0.34662044
45	603401.3724	7739195.489	0.309178203
46	603410.7437	7739195.432	0.266241431
47	603420.1151	7739195.376	0.254005641
48	603429.4865	7739195.319	0.275020242
49	603438.8578	7739195.262	0.33784616
50	603448.2292	7739195.206	0.419110268
51	603457.6005	7739195.149	0.518745303
52	603466.9719	7739195.092	0.505415916
53	603476.3432	7739195.036	0.504208267
54	603485.7146	7739194.979	0.580761194
55	603495.0859	7739194.922	0.541825116
56	603504.4573	7739194.866	0.53581661
57	603513.8287	7739194.809	0.537016094
58	603523.2	7739194.752	0.512276173
59	603532.5714	7739194.696	0.556040108
60	603541.9427	7739194.639	0.558884919
61	603551.3141	7739194.582	0.511951685
62	603560.6855	7739194.525	0.498038262
63	603570.0568	7739194.469	0.337763965
64	603579.4282	7739194.412	0.341532201
65	603588.7995	7739194.355	0.47726965
66	603598.1709	7739194.298	0.589609146
67	603607.5422	7739194.242	0.576098442
68	603616.9136	7739194.185	0.625231445
69	603626.285	7739194.128	0.588631868
70	603635.6563	7739194.071	0.61972028
71	603645.0277	7739194.015	0.619167387
72	603654.399	7739193.958	0.59667027
73	603663.7704	7739193.901	0.525165856
74	603673.1418	7739193.844	0.475231588
75	603682.5131	7739193.788	0.466153592
76	603691.8845	7739193.731	0.582274675
77	603701.2558	7739193.674	0.571011424
78	603710.6272	7739193.617	0.568425238
79	603719.9986	7739193.56	0.590504467
80	603729.3699	7739193.504	0.589849293
81	603738.7413	7739193.447	0.548477292
82	603748.1127	7739193.39	0.502577722
83	603757.484	7739193.333	0.502640247
84	603766.8554	7739193.276	0.546630561
85	603776.2267	7739193.219	0.508706629
86	603785.5981	7739193.163	0.446760893
87	603794.9695	7739193.106	0.407563627
88	603804.3408	7739193.049	0.377919316
89	603813.7122	7739192.992	0.364091158
90	603823.0836	7739192.935	0.335269272
91	603832.4549	7739192.878	0.340732515
92	603841.8263	7739192.821	0.356812537
93	603851.1976	7739192.765	0.322362751
94	603860.569	7739192.708	0.295890093
95	603869.9404	7739192.651	0.273643494
96	603879.3117	7739192.594	0.286676645
97	603888.6831	7739192.537	0.247686446
98	603898.0545	7739192.48	0.260948479
99	603907.4258	7739192.423	0.283050656
100	603916.7972	7739192.366	0.230346099
101	603926.1686	7739192.309	0.233964562
102	603935.5399	7739192.252	0.245320946
103	603944.9113	7739192.196	0.253241152
104	603954.2827	7739192.139	0.248590335
105	603963.654	7739192.082	0.264558226
106	603973.0254	7739192.025	0.301118016
107	603982.3968	7739191.968	0.33162716
108	603991.7681	7739191.911	0.312144935
109	604001.1395	7739191.854	0.310994238
110	604010.5109	7739191.797	0.2726129
111	604019.8822	7739191.74	0.251503021
112	604029.2536	7739191.683	0.277143896
113	604038.625	7739191.626	0.282262802
114	604047.9963	7739191.569	0.193389192
115	604057.3677	7739191.512	0.200825453
116	604066.7391	7739191.455	0.210021436
117	604076.1104	7739191.398	0.24515605
118	604085.4818	7739191.341	0.2034325
119	604094.8532	7739191.284	0.187862262
120	604104.2245	7739191.227	0.240536094
121	604113.5959	7739191.17	0.265267849
122	604122.9673	7739191.113	0.270283371
123	604132.3387	7739191.056	0.286958605
124	604141.71	7739190.999	0.318044245
125	604151.0814	7739190.942	0.316423148
126	604160.4528	7739190.885	0.324937612
127	604169.8241	7739190.828	0.298086494
128	604179.1955	7739190.771	0.28005448
129	604188.5669	7739190.714	0.183857545
130	604197.9382	7739190.656	0.275484413
131	604207.3096	7739190.599	0.272931725
132	604216.681	7739190.542	0.218468159
133	604226.0524	7739190.485	0.242397249
134	604235.4237	7739190.428	0.191264212
135	604244.7951	7739190.371	0.147330657
136	604254.1665	7739190.314	0.211883128
137	604263.5378	7739190.257	0.223956525
138	604272.9092	7739190.2	0.121552274
139	604282.2806	7739190.143	-0.036834925
140	604291.652	7739190.086	-0.004662729
141	604301.0233	7739190.028	0.074788161
142	604310.3947	7739189.971	0.168101385
143	604319.7661	7739189.914	0.204339534
144	604329.1375	7739189.857	0.223938718
145	604338.5088	7739189.8	0.31659618
146	604347.8802	7739189.743	0.277061343
147	604357.2516	7739189.686	0.224449396
148	604366.623	7739189.628	0.248834357
149	604375.9943	7739189.571	0.243027896
150	604385.3657	7739189.514	0.199450821
151	604394.7371	7739189.457	0.189616814
152	604404.1085	7739189.4	0.152685419
153	604413.4798	7739189.343	0.194252118
154	604422.8512	7739189.285	0.164669096
155	604432.2226	7739189.228	0.145923778
156	604441.594	7739189.171	0.205071941
157	604450.9653	7739189.114	0.223613158
158	604460.3367	7739189.057	0.220059887
159	604469.7081	7739188.999	0.204109088
160	604479.0795	7739188.942	0.173800558
161	604488.4508	7739188.885	0.198656544
162	604497.8222	7739188.828	0.162480652
163	604507.1936	7739188.77	0.13325581
164	604516.565	7739188.713	0.111899689
165	604525.9364	7739188.656	0.133732051
166	604535.3077	7739188.599	0.141961157
167	604544.6791	7739188.541	0.170149252
168	604554.0505	7739188.484	0.203548312
169	604563.4219	7739188.427	0.238605902
170	604572.7933	7739188.37	0.244449377
171	604582.1646	7739188.312	0.408564001
172	604591.536	7739188.255	0.500458896
173	604600.9074	7739188.198	0.268865556
174	604610.2788	7739188.14	0.255950779
175	604619.6501	7739188.083	0.206145972
176	604629.0215	7739188.026	0.162046641
177	604638.3929	7739187.969	0.167188987
178	604647.7643	7739187.911	-0.0373917
179	604657.1357	7739187.854	-0.04049509
180	604666.5071	7739187.797	0.228362352
181	604675.8784	7739187.739	0.278090507
182	604685.2498	7739187.682	0.180410206
183	604694.6212	7739187.625	0.14053832
184	604703.9926	7739187.567	0.135129765
185	604713.364	7739187.51	0.127456129
186	604722.7353	7739187.453	0.116098404
187	604732.1067	7739187.395	0.15133591
188	604741.4781	7739187.338	0.016552901
189	604750.8495	7739187.28	0.061256804
190	604760.2209	7739187.223	0.142943397
191	604769.5923	7739187.166	0.179328963
192	604778.9636	7739187.108	0.341939449
193	604788.335	7739187.051	0.29149425
194	604797.7064	7739186.993	0.438304871
195	604807.0778	7739186.936	0.349571198
196	604816.4492	7739186.879	0.128688008
197	604825.8206	7739186.821	0.155986324
198	604835.1919	7739186.764	0.200000003
199	604844.5633	7739186.706	0.171946183
200	604853.9347	7739186.649	0.097927094
201	604863.3061	7739186.592	0.154632449
202	604872.6775	7739186.534	0.190764159
203	604882.0489	7739186.477	0.199238732
204	604891.4203	7739186.419	0.214188576
205	604900.7916	7739186.362	0.267173827
206	604910.163	7739186.304	0.258399218
207	604919.5344	7739186.247	0.19211255
208	604928.9058	7739186.189	0.205239207
209	604938.2772	7739186.132	0.168909416
210	604947.6486	7739186.074	0.064311236
211	604957.02	7739186.017	-0.002976191
212	604966.3913	7739185.959	0.096251026
213	604975.7627	7739185.902	0.107348241
214	604985.1341	7739185.844	0.170149907
215	604994.5055	7739185.787	0.151521593
216	605003.8769	7739185.729	0.136402026
217	605013.2483	7739185.672	0.100423731
218	605022.6197	7739185.614	0.111876078
219	605031.9911	7739185.557	0.025222246
220	605041.3624	7739185.499	-0.066976838
221	605050.7338	7739185.442	-0.009977528
222	605060.1052	7739185.384	0.046590909
223	605069.4766	7739185.327	0.115734987
224	605078.848	7739185.269	0.162706077
225	605088.2194	7739185.212	0.150514111
226	605097.5908	7739185.154	0.160381541
227	605106.9622	7739185.097	0.065318644
228	605116.3336	7739185.039	0.02764827
229	605125.705	7739184.981	-0.078711644
230	605135.0763	7739184.924	-0.06782835
231	605144.4477	7739184.866	-0.040918879
232	605153.8191	7739184.809	0.039903507
233	605163.1905	7739184.751	0.202187255
234	605172.5619	7739184.693	0.124462642
235	605181.9333	7739184.636	0.041521516
236	605191.3047	7739184.578	0.174529299
237	605200.6761	7739184.521	0.271093756
238	605210.0475	7739184.463	0.176574513
239	605219.4189	7739184.405	0.133388266
240	605228.7903	7739184.348	0.142828718
241	605238.1617	7739184.29	0.13182734
242	605247.5331	7739184.232	0.109749541
243	605256.9044	7739184.175	0.119684152
244	605266.2758	7739184.117	0.131701186
245	605275.6472	7739184.059	0.075207643
246	605285.0186	7739184.002	0.083026037
247	605294.39	7739183.944	0.070258386
248	605303.7614	7739183.886	0.068678916
249	605313.1328	7739183.829	0.138910905
250	605322.5042	7739183.771	0.087620758
251	605331.8756	7739183.713	0.11892879
252	605341.247	7739183.656	0.128339067
253	605350.6184	7739183.598	0.022847777
254	605359.9898	7739183.54	-0.055249117
255	605369.3612	7739183.483	-0.082850464
256	605378.7326	7739183.425	0.022025404
257	605388.104	7739183.367	0.03484926
258	605397.4754	7739183.309	0.032383926
259	605406.8468	7739183.252	0.072326049
260	605416.2182	7739183.194	-0.018181818
261	605425.5896	7739183.136	-0.084943019
262	605434.961	7739183.078	-0.079554625
263	605444.3324	7739183.021	-0.063877717
264	605453.7037	7739182.963	-0.066350713
265	605463.0751	7739182.905	-0.006252537
266	605472.4465	7739182.847	0.021307463
267	605481.8179	7739182.79	0.081941895
268	605491.1893	7739182.732	0.069613926
269	605500.5607	7739182.674	0.077285379
270	605509.9321	7739182.616	0.0939781
271	605519.3035	7739182.559	0.065240644
272	605528.6749	7739182.501	0.06042264
273	605538.0463	7739182.443	0.117164493
274	605547.4177	7739182.385	0.150760725
275	605556.7891	7739182.327	0.140330344
276	605566.1605	7739182.27	0.043766167
277	605575.5319	7739182.212	0.094079942
278	605584.9033	7739182.154	0.131771892
279	605594.2747	7739182.096	0.102869287
280	605603.6461	7739182.038	0.109736592
281	605613.0175	7739181.98	0.131130069
282	605622.3889	7739181.923	0.09695939
283	605631.7603	7739181.865	0.086039647
284	605641.1317	7739181.807	0.093374155
285	605650.5031	7739181.749	0.093722172
286	605659.8745	7739181.691	0.098641463
287	605669.2459	7739181.633	0.08937867
288	605678.6173	7739181.575	0.067508288
289	605687.9887	7739181.517	0.076887816
290	605697.3602	7739181.46	0.094771966
291	605706.7316	7739181.402	0.059710011
292	605716.103	7739181.344	0.081679851
293	605725.4744	7739181.286	0.034854662
294	605734.8458	7739181.228	0.014777002
295	605744.2172	7739181.17	0.07304325
296	605753.5886	7739181.112	0.085547291
297	605762.96	7739181.054	0.122418679
298	605772.3314	7739180.996	0.127715945
299	605781.7028	7739180.938	0.102457367
300	605791.0742	7739180.88	0.08743532
301	605800.4456	7739180.822	0.11250452
302	605809.817	7739180.764	0.096789882
303	605819.1884	7739180.707	0.114735529
304	605828.5598	7739180.649	0.36452198
305	605837.9312	7739180.591	0.504045546
306	605847.3026	7739180.533	0.463521481
307	605856.674	7739180.475	0.4563815
308	605866.0454	7739180.417	0.458002687
309	605875.4168	7739180.359	0.334004015
310	605884.7882	7739180.301	0.32350719
311	605894.1597	7739180.243	0.507209659
312	605903.5311	7739180.185	0.471489668
313	605912.9025	7739180.127	0.502470553
314	605922.2739	7739180.069	0.438805968
315	605931.6453	7739180.011	0.554769218
316	605941.0167	7739179.953	0.593112409
317	605950.3881	7739179.895	0.542847812
318	605959.7595	7739179.837	0.572072089
319	605969.1309	7739179.779	0.64298892
320	605978.5023	7739179.72	0.592941999
321	605987.8737	7739179.662	0.563593924
322	605997.2451	7739179.604	0.510078728
323	606006.6165	7739179.546	0.474301159
324	606015.988	7739179.488	0.429083586
325	606025.3594	7739179.43	0.44184798
326	606034.7308	7739179.372	0.465715587
327	606044.1022	7739179.314	0.479123175
328	606053.4736	7739179.256	0.5780406
329	606062.845	7739179.198	0.559985518
330	606072.2164	7739179.14	0.376927674
331	606081.5878	7739179.082	0.209691748
332	606090.9592	7739179.024	0.221888304
333	606100.3306	7739178.965	0.178452834
334	606109.7021	7739178.907	0.177840501
335	606119.0735	7739178.849	0.163126871
336	606128.4449	7739178.791	0.131248519
337	606137.8163	7739178.733	0.289427519
338	606147.1877	7739178.675	0.325704217
339	606156.5591	7739178.617	0.079642206
340	606165.9305	7739178.559	0.080855988
341	606175.3019	7739178.5	0.126927376
342	606184.6734	7739178.442	0.106303945
343	606194.0448	7739178.384	0.075442478
344	606203.4162	7739178.326	0.03907444
345	606212.7876	7739178.268	0.020075714
346	606222.159	7739178.21	-0.054841559
347	606231.5304	7739178.151	-0.000101041
348	606240.9018	7739178.093	0.04984168
349	606250.2733	7739178.035	0.030333044
350	606259.6447	7739177.977	0.032665182
351	606269.0161	7739177.919	0.023743905
352	606278.3875	7739177.86	0.117690325
353	606287.7589	7739177.802	0.095775746
354	606297.1303	7739177.744	0.087705784
355	606306.5017	7739177.686	0.112429544
356	606315.8732	7739177.628	0.088396251
357	606325.2446	7739177.569	0.13430731
358	606334.616	7739177.511	0.113652907
359	606343.9874	7739177.453	0.09619347
360	606353.3588	7739177.395	0.139968708
361	606362.7302	7739177.336	0.197821647
362	606372.1017	7739177.278	0.176404655
363	606381.4731	7739177.22	0.192929983
364	606390.8445	7739177.161	0.158898309
365	606400.2159	7739177.103	0.167316154
366	606409.5873	7739177.045	0.147729948
367	606418.9587	7739176.987	0.119767442
368	606428.3302	7739176.928	0.164525062
369	606437.7016	7739176.87	0.164407462
370	606447.073	7739176.812	0.168666571
371	606456.4444	7739176.753	0.125390574
372	606465.8158	7739176.695	0.117870726
373	606475.1873	7739176.637	0.159919024
374	606484.5587	7739176.579	0.137804717
375	606493.9301	7739176.52	0.150661439
376	606503.3015	7739176.462	0.139231056
377	606512.6729	7739176.404	0.162544176
378	606522.0444	7739176.345	0.144496232
379	606531.4158	7739176.287	0.188280255
380	606540.7872	7739176.228	0.130125999
381	606550.1586	7739176.17	0.086974189
382	606559.53	7739176.112	0.052047059
383	606568.9015	7739176.053	0.048485417
384	606578.2729	7739175.995	-0.006605737
385	606587.6443	7739175.937	0.033378288
386	606597.0157	7739175.878	0.202746257
387	606606.3871	7739175.82	0.189174771
388	606615.7586	7739175.761	0.240468845
389	606625.13	7739175.703	0.228767619
390	606634.5014	7739175.645	0.227441281
391	606643.8728	7739175.586	0.234037414
392	606653.2443	7739175.528	0.236980125
393	606662.6157	7739175.469	0.218402058
394	606671.9871	7739175.411	0.19910714
395	606681.3585	7739175.353	0.223870605
396	606690.7299	7739175.294	0.206720978
397	606700.1014	7739175.236	0.219372004
398	606709.4728	7739175.177	0.213941753
399	606718.8442	7739175.119	0.214572921
400	606728.2156	7739175.06	0.225165561
401	606737.5871	7739175.002	0.257682085
402	606746.9585	7739174.943	0.234202549
403	606756.3299	7739174.885	0.220115215
404	606765.7013	7739174.827	0.230698109
405	606775.0728	7739174.768	0.213122383
406	606784.4442	7739174.71	0.204958677
407	606793.8156	7739174.651	0.199470639
408	606803.187	7739174.593	0.230983302
409	606812.5585	7739174.534	0.212113932
410	606821.9299	7739174.476	0.180483073
411	606831.3013	7739174.417	0.17533718
412	606840.6728	7739174.359	0.231491596
413	606850.0442	7739174.3	0.248120308
414	606859.4156	7739174.241	0.27164048
415	606868.787	7739174.183	0.268477052
416	606878.1585	7739174.124	0.258383483
417	606887.5299	7739174.066	0.240375876
418	606896.9013	7739174.007	0.215415254
419	606906.2727	7739173.949	0.201531827
420	606915.6442	7739173.89	0.18671304
421	606925.0156	7739173.832	0.273664474
422	606934.387	7739173.773	0.262597114
423	606943.7585	7739173.715	0.227337793
424	606953.1299	7739173.656	0.189090461
425	606962.5013	7739173.597	0.15004231
426	606971.8728	7739173.539	0.139806554
427	606981.2442	7739173.48	0.152783155
428	606990.6156	7739173.422	0.161492303
429	606999.987	7739173.363	0.162815124
430	607009.3585	7739173.304	0.185224697
431	607018.7299	7739173.246	0.20496735
432	607028.1013	7739173.187	0.219793171
433	607037.4728	7739173.129	0.175974444
434	607046.8442	7739173.07	0.174647883
435	607056.2156	7739173.011	0.151703551
436	607065.5871	7739172.953	0.19497335
437	607074.9585	7739172.894	0.215053767
438	607084.3299	7739172.835	0.186897397
439	607093.7014	7739172.777	0.215932414
440	607103.0728	7739172.718	0.199659735
441	607112.4442	7739172.659	0.210538805
442	607121.8157	7739172.601	0.234365866
443	607131.1871	7739172.542	0.253014803
444	607140.5585	7739172.483	0.260551035
445	607149.93	7739172.425	0.252373606
446	607159.3014	7739172.366	0.360540301
447	607168.6728	7739172.307	0.468900561
448	607178.0443	7739172.249	0.259376854
449	607187.4157	7739172.19	0.217868984
450	607196.7871	7739172.131	0.223570913
451	607206.1586	7739172.072	0.209489614
452	607215.53	7739172.014	0.212472647
453	607224.9014	7739171.955	0.200304314
454	607234.2729	7739171.896	0.213086888
455	607243.6443	7739171.838	0.233902037
456	607253.0157	7739171.779	0.233255327
457	607262.3872	7739171.72	0.187899813
458	607271.7586	7739171.661	0.145538896
459	607281.13	7739171.603	0.17455174
460	607290.5015	7739171.544	0.165163934
461	607299.8729	7739171.485	0.185738817
462	607309.2444	7739171.426	0.191297978
463	607318.6158	7739171.367	0.155950338
464	607327.9872	7739171.309	0.159716427
465	607337.3587	7739171.25	0.097457625
466	607346.7301	7739171.191	0.05172414
467	607356.1015	7739171.132	0.093951091
468	607365.473	7739171.073	0.068865567
469	607374.8444	7739171.015	0.057728864
470	607384.2159	7739170.956	0.024306258
471	607393.5873	7739170.897	0.052397955
472	607402.9587	7739170.838	0.048551142
473	607412.3302	7739170.779	0.050676983
474	607421.7016	7739170.721	0.103995413
475	607431.073	7739170.662	0.110528968
476	607440.4445	7739170.603	0.120443098
477	607449.8159	7739170.544	0.113689095
478	607459.1874	7739170.485	0.132520482
479	607468.5588	7739170.426	0.15367347
480	607477.9302	7739170.367	0.134267762
481	607487.3017	7739170.309	0.124090463
482	607496.6731	7739170.25	0.08732637
483	607506.0446	7739170.191	0.097717963
484	607515.416	7739170.132	0.079686783
485	607524.7875	7739170.073	0.065793708
486	607534.1589	7739170.014	0.086371526
487	607543.5303	7739169.955	0.076216906
488	607552.9018	7739169.896	0.106556445
489	607562.2732	7739169.837	0.115271397
490	607571.6447	7739169.779	0.142001912
491	607581.0161	7739169.72	0.125184089
492	607590.3876	7739169.661	0.111294143
493	607599.759	7739169.602	0.109371737
494	607609.1304	7739169.543	0.306999147
495	607618.5019	7739169.484	0.362752616
496	607627.8733	7739169.425	0.319729537
497	607637.2448	7739169.366	0.245083719
498	607646.6162	7739169.307	0.301932365
499	607655.9877	7739169.248	0.293874741
500	607665.3591	7739169.189	0.177667931
501	607674.7305	7739169.13	0.164825827
502	607684.102	7739169.071	0.229941443
503	607693.4734	7739169.012	0.260550469
504	607702.8449	7739168.953	0.208556145
505	607712.2163	7739168.894	0.343769312
506	607721.5878	7739168.835	0.183890209
507	607730.9592	7739168.776	0.030321531
508	607740.3307	7739168.717	0.102659576
509	607749.7021	7739168.658	0.211082116
510	607759.0736	7739168.599	0.397009969
511	607768.445	7739168.54	0.203807384
512	607777.8165	7739168.481	0.06470833
513	607787.1879	7739168.422	0.060029283
514	607796.5593	7739168.363	0.165616661
515	607805.9308	7739168.304	0.167381972
516	607815.3022	7739168.245	0.107712619
517	607824.6737	7739168.186	0.080307789
518	607834.0451	7739168.127	0.16887112
519	607843.4166	7739168.068	0.170803532
520	607852.788	7739168.009	0.133124426
521	607862.1595	7739167.95	0.091048345
522	607871.5309	7739167.89	-0.039651658
523	607880.9024	7739167.831	-0.057751324
524	607890.2738	7739167.772	-0.050194554
525	607899.6453	7739167.713	-0.017749051
526	607909.0167	7739167.654	0.003197524
527	607918.3882	7739167.595	0.054241434
528	607927.7596	7739167.536	0.036809817
529	607937.1311	7739167.477	0.070648685
530	607946.5025	7739167.418	0.094576716
531	607955.874	7739167.359	0.093958244
532	607965.2454	7739167.299	0.136842102
533	607974.6169	7739167.24	0.154983506
534	607983.9883	7739167.181	0.166573942
535	607993.3598	7739167.122	0.151360005
536	608002.7312	7739167.063	0.148889378
537	608012.1027	7739167.004	0.082970336
538	608021.4741	7739166.944	0.070739873
539	608030.8456	7739166.885	0.090027697
540	608040.217	7739166.826	0.089512028
541	608049.5885	7739166.767	0.089213058
542	608058.96	7739166.708	0.127313405
543	608068.3314	7739166.649	0.139985338
544	608077.7029	7739166.589	0.166874483
545	608087.0743	7739166.53	0.179761156
546	608096.4458	7739166.471	0.136947215
547	608105.8172	7739166.412	0.11694707
548	608115.1887	7739166.353	0.10137938
549	608124.5601	7739166.293	0.096025527
550	608133.9316	7739166.234	0.045409478
551	608143.303	7739166.175	0.007257183
552	608152.6745	7739166.116	0.040752351
553	608162.0459	7739166.056	0.014042126
554	608171.4174	7739165.997	-0.014957686
555	608180.7889	7739165.938	-0.01598129
556	608190.1603	7739165.879	0.041029055
557	608199.5318	7739165.819	0.157990396
558	608208.9032	7739165.76	0.357937902
559	608218.2747	7739165.701	0.583124042
560	608227.6461	7739165.642	0.578443408
561	608237.0176	7739165.582	0.548600554
562	608246.3891	7739165.523	0.577422857
563	608255.7605	7739165.464	0.569335818
564	608265.132	7739165.404	0.592212021
565	608274.5034	7739165.345	0.612824321
566	608283.8749	7739165.286	0.576167047
567	608293.2463	7739165.227	0.577322841
568	608302.6178	7739165.167	0.494509727
569	608311.9893	7739165.108	0.553554654
570	608321.3607	7739165.049	0.521531105
571	608330.7322	7739164.989	0.526932061
572	608340.1036	7739164.93	0.547175646
573	608349.4751	7739164.871	0.502640545
574	608358.8466	7739164.811	0.559543669
575	608368.218	7739164.752	0.590035796
576	608377.5895	7739164.693	0.569016039
577	608386.9609	7739164.633	0.587780058
578	608396.3324	7739164.574	0.570334554
579	608405.7039	7739164.514	0.550933003
580	608415.0753	7739164.455	0.56236577
581	608424.4468	7739164.396	0.607019365
582	608433.8182	7739164.336	0.539678276
583	608443.1897	7739164.277	0.599192321
584	608452.5612	7739164.217	0.565467656
585	608461.9326	7739164.158	0.560169637
586	608471.3041	7739164.099	0.588480711
587	608480.6755	7739164.039	0.550167739
588	608490.047	7739163.98	0.536600709
589	608499.4185	7739163.92	0.537834883
590	608508.7899	7739163.861	0.530695319
591	608518.1614	7739163.802	0.60046494
592	608527.5329	7739163.742	0.593780637
593	608536.9043	7739163.683	0.630695462
594	608546.2758	7739163.623	0.645153821
595	608555.6472	7739163.564	0.598391175
596	608565.0187	7739163.504	0.535653949
597	608574.3902	7739163.445	0.518169582
598	608583.7616	7739163.385	0.479519784
599	608593.1331	7739163.326	0.460570604
600	608602.5046	7739163.266	0.491989434
601	608611.876	7739163.207	0.528345823
602	608621.2475	7739163.147	0.543419361
603	608630.619	7739163.088	0.572048724
604	608639.9904	7739163.028	0.595949233
605	608649.3619	7739162.969	0.614096463
606	608658.7334	7739162.909	0.558421612
607	608668.1048	7739162.85	0.445206672
608	608677.4763	7739162.79	0.471873194
609	608686.8478	7739162.731	0.629896224
610	608696.2192	7739162.671	0.5871979
611	608705.5907	7739162.612	0.565180957
612	608714.9622	7739162.552	0.489188343
613	608724.3336	7739162.493	0.55284667
614	608733.7051	7739162.433	0.538595855
615	608743.0766	7739162.374	0.308185488
616	608752.448	7739162.314	0.14475432
617	608761.8195	7739162.254	0.053912356
618	608771.191	7739162.195	0.030376898
619	608780.5624	7739162.135	0.327014208
620	608789.9339	7739162.076	0.459383041
621	608799.3054	7739162.016	0.628383994
622	608808.6768	7739161.957	0.608358383
623	608818.0483	7739161.897	0.609076619
624	608827.4198	7739161.837	0.619130611
625	608836.7913	7739161.778	0.63217932
626	608846.1627	7739161.718	0.520677149
627	608855.5342	7739161.658	0.489442259
628	608864.9057	7739161.599	0.567483842
629	608874.2771	7739161.539	0.396191448
630	608883.6486	7739161.48	0.319506854
631	608893.0201	7739161.42	0.284538567
632	608902.3915	7739161.36	0.224101022
633	608911.763	7739161.301	0.150584802
634	608921.1345	7739161.241	0.092486076
635	608930.506	7739161.181	0.050211415
636	608939.8774	7739161.122	0.11261721
637	608949.2489	7739161.062	0.317813754
638	608958.6204	7739161.002	0.353224635
639	608967.9919	7739160.943	0.45788908
640	608977.3633	7739160.883	0.457184643
641	608986.7348	7739160.823	0.412007868
642	608996.1063	7739160.764	0.438033521
643	609005.4777	7739160.704	0.39853096
644	609014.8492	7739160.644	0.372654706
645	609024.2207	7739160.584	0.312208563
646	609033.5922	7739160.525	0.185303837
647	609042.9636	7739160.465	0.064832605
648	609052.3351	7739160.405	0.058258381
649	609061.7066	7739160.346	-0.015026133
650	609071.0781	7739160.286	-0.029629629
651	609080.4495	7739160.226	-0.040842298
652	609089.821	7739160.166	-0.039944902
653	609099.1925	7739160.107	-0.022177866
654	609108.564	7739160.047	-0.041811455
655	609117.9354	7739159.987	-0.049690865
656	609127.3069	7739159.927	-0.036511626
657	609136.6784	7739159.867	0.000378644
658	609146.0499	7739159.808	0.285488278
659	609155.4213	7739159.748	0.276145458
660	609164.7928	7739159.688	0.251983702
661	609174.1643	7739159.628	0.19589375
662	609183.5358	7739159.569	0.266013414
663	609192.9073	7739159.509	0.121801436
664	609202.2787	7739159.449	0.180903912
665	609211.6502	7739159.389	0.169889197
666	609221.0217	7739159.329	0.169300228
667	609230.3932	7739159.269	0.371028751
668	609239.7646	7739159.21	0.46104902
669	609249.1361	7739159.15	0.377495736
670	609258.5076	7739159.09	0.223043159
671	609267.8791	7739159.03	0.291691214
672	609277.2506	7739158.97	0.316905648
673	609286.622	7739158.91	0.413212448
674	609295.9935	7739158.851	0.509376943
675	609305.365	7739158.791	0.324469507
676	609314.7365	7739158.731	0.288675785
677	609324.108	7739158.671	0.22205393
678	609333.4794	7739158.611	0.15189217
679	609342.8509	7739158.551	0.170044437
680	609352.2224	7739158.491	0.104016475
681	609361.5939	7739158.431	0.0723636
682	609370.9654	7739158.371	0.070717655
683	609380.3369	7739158.312	0.114888385
684	609389.7083	7739158.252	0.09623006
685	609399.0798	7739158.192	0.08128003
686	609408.4513	7739158.132	0.067808151
687	609417.8228	7739158.072	0.055995129
688	609427.1943	7739158.012	0.08127562
689	609436.5657	7739157.952	0.032185782
690	609445.9372	7739157.892	0.050047815
691	609455.3087	7739157.832	0.050429981
692	609464.6802	7739157.772	0.072169356
693	609474.0517	7739157.712	0.057037428
694	609483.4232	7739157.652	0.068335943
695	609492.7946	7739157.592	0.029974364
696	609502.1661	7739157.532	0.070921987
697	609511.5376	7739157.472	0.057889447
698	609520.9091	7739157.412	0.128050566
699	609530.2806	7739157.352	0.241025642
700	609539.6521	7739157.292	0.282782465
701	609549.0236	7739157.232	0.309260219
702	609558.395	7739157.172	0.310368598
703	609567.7665	7739157.112	0.245975599
704	609577.138	7739157.052	0.195700169
705	609586.5095	7739156.992	0.143018767
706	609595.881	7739156.932	0.112584002
707	609605.2525	7739156.872	0.188647121
708	609614.624	7739156.812	0.20511657
709	609623.9954	7739156.752	0.201955289
710	609633.3669	7739156.692	0.186573833
711	609642.7384	7739156.632	0.156289712
712	609652.1099	7739156.572	0.143819049
713	609661.4814	7739156.512	0.115260325
714	609670.8529	7739156.452	0.148936167
715	609680.2244	7739156.392	0.216392279
716	609689.5959	7739156.332	0.407515615
717	609698.9674	7739156.272	0.534843922
718	609708.3388	7739156.212	0.481779039
719	609717.7103	7739156.151	0.469759494
720	609727.0818	7739156.091	0.44933027
721	609736.4533	7739156.031	0.467191219
722	609745.8248	7739155.971	0.502402842
723	609755.1963	7739155.911	0.490947545
724	609764.5678	7739155.851	0.487664461
725	609773.9393	7739155.791	0.483390778
726	609783.3108	7739155.731	0.535048068
727	609792.6822	7739155.671	0.497648686
728	609802.0537	7739155.61	0.340998232
729	609811.4252	7739155.55	0.438006788
730	609820.7967	7739155.49	0.49719575
731	609830.1682	7739155.43	0.483298689
732	609839.5397	7739155.37	0.490599215
733	609848.9112	7739155.31	0.529521286
734	609858.2827	7739155.249	0.574240208
735	609867.6542	7739155.189	0.621579945
736	609877.0257	7739155.129	0.637188852
737	609886.3972	7739155.069	0.57544899
738	609895.7687	7739155.009	0.605903268
739	609905.1402	7739154.949	0.597885013
740	609914.5116	7739154.888	0.563626528
741	609923.8831	7739154.828	0.525285244
742	609933.2546	7739154.768	0.579368711
743	609942.6261	7739154.708	0.501144767
744	609951.9976	7739154.648	0.326381385
745	609961.3691	7739154.587	0.291231602
746	609970.7406	7739154.527	0.301837265
747	609980.1121	7739154.467	0.255036116
748	609989.4836	7739154.407	0.255109757
749	609998.8551	7739154.346	0.272451609
750	610008.2266	7739154.286	0.24681285
751	610017.5981	7739154.226	0.251854658
752	610026.9696	7739154.166	0.211246386
753	610036.3411	7739154.105	0.231213152
754	610045.7126	7739154.045	0.260426998
755	610055.0841	7739153.985	0.191848025
756	610064.4556	7739153.924	0.204099059
757	610073.8271	7739153.864	0.244905427
758	610083.1986	7739153.804	0.210570365
759	610092.5701	7739153.744	0.277839452
760	610101.9416	7739153.683	0.257970303
761	610111.3131	7739153.623	0.289078712
762	610120.6846	7739153.563	0.255159259
763	610130.056	7739153.502	0.278059125
764	610139.4275	7739153.442	0.275217652
765	610148.799	7739153.382	0.269970834
766	610158.1705	7739153.321	0.27484268
767	610167.542	7739153.261	0.29333964
768	610176.9135	7739153.201	0.235649183
769	610186.285	7739153.14	0.225700557
770	610195.6565	7739153.08	0.219648272
771	610205.028	7739153.02	0.243695468
772	610214.3995	7739152.959	0.237219304
773	610223.771	7739152.899	0.235453799
774	610233.1425	7739152.839	0.220956713
775	610242.514	7739152.778	0.252445281
776	610251.8855	7739152.718	0.25132215
777	610261.257	7739152.657	0.259276271
778	610270.6285	7739152.597	0.19591254
779	610280	7739152.537	0.216863245
780	610289.3715	7739152.476	0.212050989
781	610298.7431	7739152.416	0.188909337
782	610308.1146	7739152.355	0.220891774
783	610317.4861	7739152.295	0.207601294
784	610326.8576	7739152.234	0.130883619
785	610336.2291	7739152.174	0.224538997
786	610345.6006	7739152.114	0.300109923
787	610354.9721	7739152.053	0.40701887
788	610364.3436	7739151.993	0.560596228
789	610373.7151	7739151.932	0.537829816
790	610383.0866	7739151.872	0.483907402
791	610392.4581	7739151.811	0.524318755
792	610401.8296	7739151.751	0.522929728
793	610411.2011	7739151.69	0.492316723
794	610420.5726	7739151.63	0.488609821
795	610429.9441	7739151.569	0.473529845
796	610439.3156	7739151.509	0.452528954
797	610448.6871	7739151.448	0.398842722
798	610458.0586	7739151.388	0.387641609
799	610467.4301	7739151.327	0.463877887
800	610476.8016	7739151.267	0.485694438
801	610486.1731	7739151.206	0.500981927
802	610495.5446	7739151.146	0.468561053
803	610504.9161	7739151.085	0.449253082
804	610514.2876	7739151.025	0.575700939
805	610523.6592	7739150.964	0.539668322
806	610533.0307	7739150.904	0.424388021
807	602989.089	7739207.292	0.384454876
808	602998.4604	7739207.236	0.176949367
809	603007.8318	7739207.179	0.127582461
810	603017.2031	7739207.123	0.120807923
811	603026.5745	7739207.066	0.076142132
812	603035.9458	7739207.01	0.079571895
813	603045.3172	7739206.954	0.061740242
814	603054.6885	7739206.897	0.084398977
815	603064.0599	7739206.841	0.069842815
816	603073.4312	7739206.784	0.081474595
817	603082.8026	7739206.728	0.138428152
818	603092.1739	7739206.671	0.083061889
819	603101.5453	7739206.615	0.111338101
820	603110.9166	7739206.558	0.092441946
821	603120.288	7739206.502	0.171667352
822	603129.6593	7739206.445	0.21478495
823	603139.0307	7739206.389	0.216546848
824	603148.402	7739206.332	0.213197976
825	603157.7734	7739206.276	0.265120715
826	603167.1448	7739206.219	0.305375516
827	603176.5161	7739206.163	0.333165646
828	603185.8875	7739206.106	0.27147162
829	603195.2588	7739206.05	0.434325755
830	603204.6302	7739205.993	0.537590504
831	603214.0015	7739205.937	0.629060864
832	603223.3729	7739205.88	0.65526247
833	603232.7442	7739205.824	0.634160399
834	603242.1156	7739205.767	0.562848151
835	603251.487	7739205.711	0.54462105
836	603260.8583	7739205.654	0.457269847
837	603270.2297	7739205.598	0.2678909
838	603279.601	7739205.541	0.308287293
839	603288.9724	7739205.484	0.335212708
840	603298.3437	7739205.428	0.305588573
841	603307.7151	7739205.371	0.291512907
842	603317.0865	7739205.315	0.28304106
843	603326.4578	7739205.258	0.303533822
844	603335.8292	7739205.201	0.284121871
845	603345.2005	7739205.145	0.306076527
846	603354.5719	7739205.088	0.329879552
847	603363.9433	7739205.032	0.375557542
848	603373.3146	7739204.975	0.352811188
849	603382.686	7739204.918	0.333244532
850	603392.0573	7739204.862	0.34577778
851	603401.4287	7739204.805	0.327210635
852	603410.8001	7739204.749	0.28931278
853	603420.1714	7739204.692	0.242725506
854	603429.5428	7739204.635	0.244895548
855	603438.9141	7739204.579	0.29608658
856	603448.2855	7739204.522	0.343951374
857	603457.6569	7739204.465	0.413746327
858	603467.0282	7739204.409	0.428157657
859	603476.3996	7739204.352	0.401474208
860	603485.7709	7739204.295	0.435434282
861	603495.1423	7739204.239	0.438624561
862	603504.5137	7739204.182	0.461810619
863	603513.885	7739204.125	0.435744315
864	603523.2564	7739204.068	0.354121715
865	603532.6277	7739204.012	0.399380803
866	603541.9991	7739203.955	0.422151983
867	603551.3705	7739203.898	0.405108303
868	603560.7418	7739203.842	0.398007214
869	603570.1132	7739203.785	0.287575603
870	603579.4846	7739203.728	0.269142598
871	603588.8559	7739203.671	0.307255834
872	603598.2273	7739203.615	0.406380355
873	603607.5987	7739203.558	0.45559755
874	603616.97	7739203.501	0.525113165
875	603626.3414	7739203.444	0.470396399
876	603635.7127	7739203.388	0.53017056
877	603645.0841	7739203.331	0.572560132
878	603654.4555	7739203.274	0.575504541
879	603663.8268	7739203.217	0.585094571
880	603673.1982	7739203.161	0.493562222
881	603682.5696	7739203.104	0.508593261
882	603691.9409	7739203.047	0.587685108
883	603701.3123	7739202.99	0.611105382
884	603710.6837	7739202.933	0.599814415
885	603720.055	7739202.877	0.58335638
886	603729.4264	7739202.82	0.576948583
887	603738.7978	7739202.763	0.497162133
888	603748.1691	7739202.706	0.514186442
889	603757.5405	7739202.649	0.558444977
890	603766.9119	7739202.593	0.589564741
891	603776.2832	7739202.536	0.542461514
892	603785.6546	7739202.479	0.470185161
893	603795.026	7739202.422	0.400173366
894	603804.3973	7739202.365	0.390320182
895	603813.7687	7739202.308	0.387524158
896	603823.1401	7739202.251	0.352493078
897	603832.5115	7739202.195	0.375384986
898	603841.8828	7739202.138	0.299708307
899	603851.2542	7739202.081	0.335932881
900	603860.6256	7739202.024	0.309554428
901	603869.9969	7739201.967	0.271081567
902	603879.3683	7739201.91	0.247204378
903	603888.7397	7739201.853	0.236191362
904	603898.111	7739201.796	0.224985406
905	603907.4824	7739201.739	0.252752244
906	603916.8538	7739201.683	0.24940899
907	603926.2251	7739201.626	0.250061065
908	603935.5965	7739201.569	0.293061614
909	603944.9679	7739201.512	0.32517007
910	603954.3393	7739201.455	0.310031533
911	603963.7106	7739201.398	0.293520987
912	603973.082	7739201.341	0.285605878
913	603982.4534	7739201.284	0.298679262
914	603991.8247	7739201.227	0.276370794
915	604001.1961	7739201.17	0.306291401
916	604010.5675	7739201.113	0.286641359
917	604019.9389	7739201.056	0.268495828
918	604029.3102	7739200.999	0.273507416
919	604038.6816	7739200.942	0.256990373
920	604048.053	7739200.885	0.218606636
921	604057.4244	7739200.828	0.190106168
922	604066.7957	7739200.771	0.202873319
923	604076.1671	7739200.714	0.250932217
924	604085.5385	7739200.657	0.282588452
925	604094.9099	7739200.6	0.290640384
926	604104.2812	7739200.543	0.252009124
927	604113.6526	7739200.486	0.263556421
928	604123.024	7739200.429	0.247568637
929	604132.3954	7739200.372	0.298010141
930	604141.7667	7739200.315	0.292219877
931	604151.1381	7739200.258	0.265421212
932	604160.5095	7739200.201	0.277884513
933	604169.8809	7739200.144	0.328902066
934	604179.2522	7739200.087	0.295153111
935	604188.6236	7739200.03	0.232120126
936	604197.995	7739199.973	0.256544501
937	604207.3664	7739199.916	0.298721075
938	604216.7377	7739199.859	0.243654162
939	604226.1091	7739199.802	0.276574045
940	604235.4805	7739199.744	0.144566521
941	604244.8519	7739199.687	0.142732427
942	604254.2232	7739199.63	0.232035384
943	604263.5946	7739199.573	0.188700065
944	604272.966	7739199.516	0.139169961
945	604282.3374	7739199.459	-0.000153728
946	604291.7088	7739199.402	-0.066776313
947	604301.0801	7739199.345	0.074732259
948	604310.4515	7739199.288	0.150341943
949	604319.8229	7739199.23	0.188739762
950	604329.1943	7739199.173	0.257018894
951	604338.5656	7739199.116	0.267609209
952	604347.937	7739199.059	0.28249687
953	604357.3084	7739199.002	0.268304139
954	604366.6798	7739198.945	0.22721155
955	604376.0512	7739198.887	0.229822829
956	604385.4225	7739198.83	0.214069128
957	604394.7939	7739198.773	0.200976804
958	604404.1653	7739198.716	0.191813305
959	604413.5367	7739198.659	0.160768941
960	604422.9081	7739198.602	0.129143134
961	604432.2794	7739198.544	0.163766384
962	604441.6508	7739198.487	0.242812276
963	604451.0222	7739198.43	0.223286286
964	604460.3936	7739198.373	0.217413247
965	604469.765	7739198.316	0.24282448
966	604479.1364	7739198.258	0.183034644
967	604488.5077	7739198.201	0.167793199
968	604497.8791	7739198.144	0.174358979
969	604507.2505	7739198.087	0.126567021
970	604516.6219	7739198.029	0.154550865
971	604525.9933	7739197.972	0.116743848
972	604535.3647	7739197.915	0.144036919
973	604544.736	7739197.858	0.153482735
974	604554.1074	7739197.8	0.178013459
975	604563.4788	7739197.743	0.211224243
976	604572.8502	7739197.686	0.253934205
977	604582.2216	7739197.629	0.29845646
978	604591.593	7739197.571	0.5035097
979	604600.9643	7739197.514	0.39155075
980	604610.3357	7739197.457	0.249485061
981	604619.7071	7739197.399	0.20906201
982	604629.0785	7739197.342	0.166555539
983	604638.4499	7739197.285	0.162445202
984	604647.8213	7739197.227	0.102357119
985	604657.1927	7739197.17	0.068900868
986	604666.564	7739197.113	-0.006084619
987	604675.9354	7739197.055	0.059470125
988	604685.3068	7739196.998	0.262688786
989	604694.6782	7739196.941	0.326809227
990	604704.0496	7739196.883	0.288490593
991	604713.421	7739196.826	0.151971474
992	604722.7924	7739196.769	0.100745589
993	604732.1637	7739196.711	0.006148591
994	604741.5351	7739196.654	0.010902815
995	604750.9065	7739196.597	0.098740645
996	604760.2779	7739196.539	0.201671898
997	604769.6493	7739196.482	0.316242635
998	604779.0207	7739196.425	0.487963647
999	604788.3921	7739196.367	0.265047938
1000	604797.7635	7739196.31	0.158876434
1001	604807.1349	7739196.252	0.120157853
1002	604816.5062	7739196.195	0.161143541
1003	604825.8776	7739196.138	0.189760253
1004	604835.249	7739196.08	0.120950781
1005	604844.6204	7739196.023	0.102335811
1006	604853.9918	7739195.965	0.148395866
1007	604863.3632	7739195.908	0.227012157
1008	604872.7346	7739195.85	0.296228975
1009	604882.106	7739195.793	0.270118803
1010	604891.4774	7739195.736	0.238875359
1011	604900.8488	7739195.678	0.236354589
1012	604910.2201	7739195.621	0.372671783
1013	604919.5915	7739195.563	0.391365498
1014	604928.9629	7739195.506	0.380353212
1015	604938.3343	7739195.448	0.123407722
1016	604947.7057	7739195.391	0.12133307
1017	604957.0771	7739195.333	0.035767339
1018	604966.4485	7739195.276	0.057776283
1019	604975.8199	7739195.218	0.089012362
1020	604985.1913	7739195.161	0.120674357
1021	604994.5627	7739195.103	0.146399304
1022	605003.9341	7739195.046	0.113258183
1023	605013.3055	7739194.988	0.13077493
1024	605022.6769	7739194.931	0.083153136
1025	605032.0482	7739194.873	0.012535983
1026	605041.4196	7739194.816	-0.048064575
1027	605050.791	7739194.758	0.000839787
1028	605060.1624	7739194.701	0.090660416
1029	605069.5338	7739194.643	0.145161286
1030	605078.9052	7739194.585	0.160110012
1031	605088.2766	7739194.528	0.201279417
1032	605097.648	7739194.47	0.096203074
1033	605107.0194	7739194.413	-0.003819283
1034	605116.3908	7739194.355	-0.016120169
1035	605125.7622	7739194.298	0.01757394
1036	605135.1336	7739194.24	0.04969139
1037	605144.505	7739194.182	-0.034784377
1038	605153.8764	7739194.125	-0.090350702
1039	605163.2478	7739194.067	0.070402123
1040	605172.6192	7739194.01	0.001227226
1041	605181.9906	7739193.952	0.051727101
1042	605191.362	7739193.894	-0.026986394
1043	605200.7334	7739193.837	0.012703556
1044	605210.1048	7739193.779	0.050942641
1045	605219.4762	7739193.722	0.11608094
1046	605228.8476	7739193.664	0.083855562
1047	605238.219	7739193.606	0.098557696
1048	605247.5904	7739193.549	0.200362101
1049	605256.9618	7739193.491	0.171793446
1050	605266.3332	7739193.433	0.127039492
1051	605275.7046	7739193.376	0.059911992
1052	605285.076	7739193.318	0.085671291
1053	605294.4474	7739193.26	0.100763686
1054	605303.8188	7739193.203	0.092448205
1055	605313.1902	7739193.145	0.111703977
1056	605322.5616	7739193.087	0.12143892
1057	605331.933	7739193.03	0.06146758
1058	605341.3044	7739192.972	0.053915694
1059	605350.6758	7739192.914	0.066894531
1060	605360.0472	7739192.857	0.040314246
1061	605369.4186	7739192.799	-0.033998724
1062	605378.79	7739192.741	-0.094890513
1063	605388.1614	7739192.683	-0.089396626
1064	605397.5328	7739192.626	-0.027556408
1065	605406.9042	7739192.568	-0.08763323
1066	605416.2756	7739192.51	-0.053179491
1067	605425.647	7739192.453	-0.030712832
1068	605435.0184	7739192.395	-0.008353808
1069	605444.3898	7739192.337	-0.016653324
1070	605453.7612	7739192.279	0.041359678
1071	605463.1326	7739192.222	0.068322979
1072	605472.504	7739192.164	0.077175364
1073	605481.8754	7739192.106	0.048558757
1074	605491.2468	7739192.048	0.13109833
1075	605500.6182	7739191.99	0.077784851
1076	605509.9896	7739191.933	0.060037758
1077	605519.361	7739191.875	0.101465739
1078	605528.7324	7739191.817	0.082933798
1079	605538.1038	7739191.759	0.167171583
1080	605547.4752	7739191.701	0.30145219
1081	605556.8466	7739191.644	0.138750985
1082	605566.218	7739191.586	0.123653159
1083	605575.5894	7739191.528	0.113478258
1084	605584.9608	7739191.47	0.112961777
1085	605594.3322	7739191.412	0.097003557
1086	605603.7036	7739191.354	0.092658952
1087	605613.075	7739191.297	0.122365527
1088	605622.4464	7739191.239	0.134068727
1089	605631.8179	7739191.181	0.083514884
1090	605641.1893	7739191.123	0.107770532
1091	605650.5607	7739191.065	0.111499019
1092	605659.9321	7739191.007	0.118570283
1093	605669.3035	7739190.949	0.116374873
1094	605678.6749	7739190.892	0.069161236
1095	605688.0463	7739190.834	0.084361903
1096	605697.4177	7739190.776	0.09304975
1097	605706.7891	7739190.718	0.111364789
1098	605716.1605	7739190.66	0.127434477
1099	605725.5319	7739190.602	0.050774623
1100	605734.9033	7739190.544	0.01193926
1101	605744.2747	7739190.486	-0.00879624
1102	605753.6462	7739190.428	0.095036551
1103	605763.0176	7739190.37	0.074494459
1104	605772.389	7739190.313	0.101674482
1105	605781.7604	7739190.255	0.107540175
1106	605791.1318	7739190.197	0.110903263
1107	605800.5032	7739190.139	0.10001304
1108	605809.8746	7739190.081	0.088945359
1109	605819.246	7739190.023	0.074479982
1110	605828.6174	7739189.965	0.228456691
1111	605837.9888	7739189.907	0.400947332
1112	605847.3603	7739189.849	0.40359199
1113	605856.7317	7739189.791	0.422035605
1114	605866.1031	7739189.733	0.481925994
1115	605875.4745	7739189.675	0.416846663
1116	605884.8459	7739189.617	0.44263342
1117	605894.2173	7739189.559	0.489782691
1118	605903.5887	7739189.501	0.407319486
1119	605912.9601	7739189.443	0.484882414
1120	605922.3315	7739189.385	0.459960938
1121	605931.703	7739189.327	0.525756598
1122	605941.0744	7739189.269	0.605550349
1123	605950.4458	7739189.211	0.625110269
1124	605959.8172	7739189.153	0.585502148
1125	605969.1886	7739189.095	0.490259081
1126	605978.56	7739189.037	0.607837558
1127	605987.9314	7739188.979	0.569853485
1128	605997.3029	7739188.921	0.57832408
1129	606006.6743	7739188.863	0.563580871
1130	606016.0457	7739188.805	0.458515286
1131	606025.4171	7739188.746	0.556193233
1132	606034.7885	7739188.688	0.540348589
1133	606044.1599	7739188.63	0.552023113
1134	606053.5313	7739188.572	0.535304785
1135	606062.9028	7739188.514	0.521827221
1136	606072.2742	7739188.456	0.299739122
1137	606081.6456	7739188.398	0.209806696
1138	606091.017	7739188.34	0.132256001
1139	606100.3884	7739188.282	0.158617735
1140	606109.7598	7739188.224	0.137663484
1141	606119.1313	7739188.166	0.149872378
1142	606128.5027	7739188.107	0.210191086
1143	606137.8741	7739188.049	0.297973931
1144	606147.2455	7739187.991	0.310691029
1145	606156.6169	7739187.933	0.144742638
1146	606165.9883	7739187.875	0.129254729
1147	606175.3598	7739187.817	0.091454968
1148	606184.7312	7739187.759	0.087703228
1149	606194.1026	7739187.7	0.130789265
1150	606203.474	7739187.642	0.102012493
1151	606212.8454	7739187.584	0.058439367
1152	606222.2168	7739187.526	0.069840103
1153	606231.5883	7739187.468	0.086981677
1154	606240.9597	7739187.409	0.095243141
1155	606250.3311	7739187.351	0.07668554
1156	606259.7025	7739187.293	0.074856423
1157	606269.0739	7739187.235	0.123639777
1158	606278.4454	7739187.177	0.094099499
1159	606287.8168	7739187.118	0.110105
1160	606297.1882	7739187.06	0.104564965
1161	606306.5596	7739187.002	0.097392641
1162	606315.931	7739186.944	0.111213915
1163	606325.3025	7739186.886	0.13375932
1164	606334.6739	7739186.827	0.129689172
1165	606344.0453	7739186.769	0.170083106
1166	606353.4167	7739186.711	0.163243756
1167	606362.7882	7739186.653	0.151398733
1168	606372.1596	7739186.594	0.173229307
1169	606381.531	7739186.536	0.201849401
1170	606390.9024	7739186.478	0.213046312
1171	606400.2738	7739186.42	0.186093554
1172	606409.6453	7739186.361	0.168974385
1173	606419.0167	7739186.303	0.139872015
1174	606428.3881	7739186.245	0.159412622
1175	606437.7595	7739186.186	0.122543499
1176	606447.131	7739186.128	0.154905543
1177	606456.5024	7739186.07	0.164888829
1178	606465.8738	7739186.011	0.204890609
1179	606475.2452	7739185.953	0.218246862
1180	606484.6167	7739185.895	0.206882864
1181	606493.9881	7739185.836	0.158815235
1182	606503.3595	7739185.778	0.160059944
1183	606512.7309	7739185.72	0.183113739
1184	606522.1024	7739185.661	0.174712345
1185	606531.4738	7739185.603	0.093579233
1186	606540.8452	7739185.545	0.097696759
1187	606550.2166	7739185.486	0.073079713
1188	606559.5881	7739185.428	0.045720764
1189	606568.9595	7739185.37	0.029067168
1190	606578.3309	7739185.311	-0.028821107
1191	606587.7023	7739185.253	0.117008954
1192	606597.0738	7739185.195	0.116811834
1193	606606.4452	7739185.136	0.169081107
1194	606615.8166	7739185.078	0.223845586
1195	606625.188	7739185.019	0.26957795
1196	606634.5595	7739184.961	0.252830178
1197	606643.9309	7739184.903	0.250345796
1198	606653.3023	7739184.844	0.233604074
1199	606662.6738	7739184.786	0.18955873
1200	606672.0452	7739184.727	0.163736016
1201	606681.4166	7739184.669	0.20077616
1202	606690.788	7739184.61	0.188493878
1203	606700.1595	7739184.552	0.184104517
1204	606709.5309	7739184.494	0.181527212
1205	606718.9023	7739184.435	0.226880834
1206	606728.2738	7739184.377	0.227468818
1207	606737.6452	7739184.318	0.257357389
1208	606747.0166	7739184.26	0.219512194
1209	606756.388	7739184.201	0.235606834
1210	606765.7595	7739184.143	0.221370444
1211	606775.1309	7739184.084	0.235023037
1212	606784.5023	7739184.026	0.207284287
1213	606793.8738	7739183.967	0.226726368
1214	606803.2452	7739183.909	0.262499988
1215	606812.6166	7739183.85	0.22912924
1216	606821.9881	7739183.792	0.17362693
1217	606831.3595	7739183.733	0.170409843
1218	606840.7309	7739183.675	0.224642947
1219	606850.1024	7739183.616	0.226093218
1220	606859.4738	7739183.558	0.197115943
1221	606868.8452	7739183.499	0.216932684
1222	606878.2167	7739183.441	0.175113305
1223	606887.5881	7739183.382	0.272101045
1224	606896.9595	7739183.324	0.222896218
1225	606906.331	7739183.265	0.210115448
1226	606915.7024	7739183.207	0.220571682
1227	606925.0738	7739183.148	0.182037294
1228	606934.4453	7739183.089	0.225485191
1229	606943.8167	7739183.031	0.223294273
1230	606953.1881	7739182.972	0.202068612
1231	606962.5596	7739182.914	0.168567181
1232	606971.931	7739182.855	0.203564256
1233	606981.3024	7739182.796	0.172148988
1234	606990.6739	7739182.738	0.151515156
1235	607000.0453	7739182.679	0.163925439
1236	607009.4167	7739182.621	0.18688342
1237	607018.7882	7739182.562	0.154832482
1238	607028.1596	7739182.503	0.192262605
1239	607037.531	7739182.445	0.224388227
1240	607046.9025	7739182.386	0.166426226
1241	607056.2739	7739182.328	0.176996812
1242	607065.6454	7739182.269	0.209703639
1243	607075.0168	7739182.21	0.178745136
1244	607084.3882	7739182.152	0.193104297
1245	607093.7597	7739182.093	0.191606984
1246	607103.1311	7739182.034	0.189585626
1247	607112.5025	7739181.976	0.189582825
1248	607121.874	7739181.917	0.217508912
1249	607131.2454	7739181.858	0.22531046
1250	607140.6169	7739181.8	0.258141369
1251	607149.9883	7739181.741	0.300723106
1252	607159.3597	7739181.682	0.353607953
1253	607168.7312	7739181.624	0.411330044
1254	607178.1026	7739181.565	0.123422161
1255	607187.4741	7739181.506	0.227068305
1256	607196.8455	7739181.447	0.164175943
1257	607206.2169	7739181.389	0.20502457
1258	607215.5884	7739181.33	0.201044962
1259	607224.9598	7739181.271	0.195100605
1260	607234.3313	7739181.213	0.185060844
1261	607243.7027	7739181.154	0.223377481
1262	607253.0741	7739181.095	0.152288079
1263	607262.4456	7739181.036	0.186110809
1264	607271.817	7739180.978	0.186703607
1265	607281.1885	7739180.919	0.211417824
1266	607290.5599	7739180.86	0.20269151
1267	607299.9313	7739180.801	0.17659913
1268	607309.3028	7739180.743	0.128403127
1269	607318.6742	7739180.684	0.158697158
1270	607328.0457	7739180.625	0.223360091
1271	607337.4171	7739180.566	0.144603804
1272	607346.7886	7739180.507	0.074059561
1273	607356.16	7739180.449	0.071583085
1274	607365.5314	7739180.39	0.064662561
1275	607374.9029	7739180.331	0.061506152
1276	607384.2743	7739180.272	0.064385325
1277	607393.6458	7739180.213	0.072617099
1278	607403.0172	7739180.155	0.060309082
1279	607412.3887	7739180.096	0.066211991
1280	607421.7601	7739180.037	0.09543483
1281	607431.1315	7739179.978	0.122261487
1282	607440.503	7739179.919	0.122426435
1283	607449.8744	7739179.86	0.109543487
1284	607459.2459	7739179.801	0.127714172
1285	607468.6173	7739179.743	0.160421059
1286	607477.9888	7739179.684	0.140056849
1287	607487.3602	7739179.625	0.168600678
1288	607496.7317	7739179.566	0.099486522
1289	607506.1031	7739179.507	0.08359693
1290	607515.4746	7739179.448	0.070871331
1291	607524.846	7739179.389	0.074528202
1292	607534.2174	7739179.33	0.089666769
1293	607543.5889	7739179.272	0.128125697
1294	607552.9603	7739179.213	0.123553477
1295	607562.3318	7739179.154	0.103108868
1296	607571.7032	7739179.095	0.101312213
1297	607581.0747	7739179.036	0.101720013
1298	607590.4461	7739178.977	0.12166363
1299	607599.8176	7739178.918	0.14273338
1300	607609.189	7739178.859	0.326841861
1301	607618.5605	7739178.8	0.352002084
1302	607627.9319	7739178.741	0.340305328
1303	607637.3034	7739178.682	0.229628041
1304	607646.6748	7739178.623	0.31294772
1305	607656.0463	7739178.564	0.363385677
1306	607665.4177	7739178.505	0.365904897
1307	607674.7892	7739178.446	0.395160258
1308	607684.1606	7739178.387	0.362969905
1309	607693.5321	7739178.328	0.252182841
1310	607702.9035	7739178.269	0.406805336
1311	607712.275	7739178.21	0.18479307
1312	607721.6464	7739178.151	0.094676509
1313	607731.0179	7739178.092	-0.055952787
1314	607740.3893	7739178.033	0.074442625
1315	607749.7608	7739177.974	0.142296925
1316	607759.1322	7739177.915	0.234804541
1317	607768.5037	7739177.856	0.166687384
1318	607777.8751	7739177.797	0.03178484
1319	607787.2466	7739177.738	0.149013385
1320	607796.618	7739177.679	0.107008621
1321	607805.9895	7739177.62	0.245579988
1322	607815.3609	7739177.561	0.162104815
1323	607824.7324	7739177.502	0.161960736
1324	607834.1039	7739177.443	0.170769066
1325	607843.4753	7739177.384	0.181213632
1326	607852.8468	7739177.325	0.198874295
1327	607862.2182	7739177.266	0.132439151
1328	607871.5897	7739177.207	0.168970659
1329	607880.9611	7739177.148	0.064557426
1330	607890.3326	7739177.089	0.029803086
1331	607899.704	7739177.03	0.034003522
1332	607909.0755	7739176.97	-0.041425727
1333	607918.4469	7739176.911	-0.031069085
1334	607927.8184	7739176.852	-0.042450089
1335	607937.1898	7739176.793	0.035855763
1336	607946.5613	7739176.734	-0.009686491
1337	607955.9328	7739176.675	0.106093347
1338	607965.3042	7739176.616	0.129684255
1339	607974.6757	7739176.557	0.12201117
1340	607984.0471	7739176.497	0.18076542
1341	607993.4186	7739176.438	0.226770625
1342	608002.79	7739176.379	0.239402324
1343	608012.1615	7739176.32	0.180618599
1344	608021.533	7739176.261	0.167677596
1345	608030.9044	7739176.202	0.213640511
1346	608040.2759	7739176.142	0.187749669
1347	608049.6473	7739176.083	0.139297619
1348	608059.0188	7739176.024	0.095157266
1349	608068.3902	7739175.965	0.113550104
1350	608077.7617	7739175.906	0.13910076
1351	608087.1332	7739175.847	0.114487141
1352	608096.5046	7739175.787	0.139151186
1353	608105.8761	7739175.728	0.10536819
1354	608115.2475	7739175.669	0.125012904
1355	608124.619	7739175.61	0.147018179
1356	608133.9905	7739175.55	0.1280711
1357	608143.3619	7739175.491	0.083855323
1358	608152.7334	7739175.432	0.045239035
1359	608162.1048	7739175.373	0.006524318
1360	608171.4763	7739175.314	-0.023345182
1361	608180.8478	7739175.254	0.079692699
1362	608190.2192	7739175.195	0.39753446
1363	608199.5907	7739175.136	0.503468156
1364	608208.9621	7739175.076	0.575052381
1365	608218.3336	7739175.017	0.584877849
1366	608227.7051	7739174.958	0.606647491
1367	608237.0765	7739174.899	0.563255012
1368	608246.448	7739174.839	0.557137311
1369	608255.8195	7739174.78	0.587494552
1370	608265.1909	7739174.721	0.554789126
1371	608274.5624	7739174.661	0.587847948
1372	608283.9338	7739174.602	0.57840085
1373	608293.3053	7739174.543	0.579829574
1374	608302.6768	7739174.484	0.615029097
1375	608312.0482	7739174.424	0.604997337
1376	608321.4197	7739174.365	0.571766198
1377	608330.7912	7739174.306	0.561437726
1378	608340.1626	7739174.246	0.601898432
1379	608349.5341	7739174.187	0.620379329
1380	608358.9056	7739174.128	0.59039253
1381	608368.277	7739174.068	0.572116673
1382	608377.6485	7739174.009	0.572865665
1383	608387.0199	7739173.949	0.578650951
1384	608396.3914	7739173.89	0.519697964
1385	608405.7629	7739173.831	0.535290778
1386	608415.1343	7739173.771	0.601397693
1387	608424.5058	7739173.712	0.595832109
1388	608433.8773	7739173.653	0.569463909
1389	608443.2487	7739173.593	0.557322741
1390	608452.6202	7739173.534	0.592765927
1391	608461.9917	7739173.474	0.594807327
1392	608471.3631	7739173.415	0.564222276
1393	608480.7346	7739173.356	0.547778845
1394	608490.1061	7739173.296	0.589575648
1395	608499.4775	7739173.237	0.596663535
1396	608508.849	7739173.177	0.618789315
1397	608518.2205	7739173.118	0.591884375
1398	608527.592	7739173.058	0.607373953
1399	608536.9634	7739172.999	0.638373733
1400	608546.3349	7739172.94	0.578293145
1401	608555.7064	7739172.88	0.576773822
1402	608565.0778	7739172.821	0.62419796
1403	608574.4493	7739172.761	0.603694797
1404	608583.8208	7739172.702	0.531925201
1405	608593.1922	7739172.642	0.549022198
1406	608602.5637	7739172.583	0.588594675
1407	608611.9352	7739172.523	0.606953919
1408	608621.3066	7739172.464	0.540522456
1409	608630.6781	7739172.404	0.593445182
1410	608640.0496	7739172.345	0.58480221
1411	608649.4211	7739172.285	0.582521558
1412	608658.7925	7739172.226	0.619852722
1413	608668.164	7739172.166	0.585427582
1414	608677.5355	7739172.107	0.578962564
1415	608686.9069	7739172.047	0.581202507
1416	608696.2784	7739171.988	0.511196434
1417	608705.6499	7739171.928	0.554658115
1418	608715.0214	7739171.869	0.613888204
1419	608724.3928	7739171.809	0.628514051
1420	608733.7643	7739171.749	0.598176718
1421	608743.1358	7739171.69	0.562333226
1422	608752.5072	7739171.63	0.567465127
1423	608761.8787	7739171.571	0.492284715
1424	608771.2502	7739171.511	0.362964988
1425	608780.6217	7739171.452	0.524725258
1426	608789.9931	7739171.392	0.576984048
1427	608799.3646	7739171.332	0.588671803
1428	608808.7361	7739171.273	0.606592953
1429	608818.1076	7739171.213	0.633970559
1430	608827.479	7739171.154	0.63503325
1431	608836.8505	7739171.094	0.554739892
1432	608846.222	7739171.034	0.541500211
1433	608855.5935	7739170.975	0.541453898
1434	608864.9649	7739170.915	0.554975748
1435	608874.3364	7739170.856	0.413441956
1436	608883.7079	7739170.796	0.274971008
1437	608893.0794	7739170.736	0.259707958
1438	608902.4508	7739170.677	0.241890058
1439	608911.8223	7739170.617	0.159332633
1440	608921.1938	7739170.557	0.157753184
1441	608930.5653	7739170.498	0.061649017
1442	608939.9368	7739170.438	0.064321704
1443	608949.3082	7739170.378	0.18405275
1444	608958.6797	7739170.319	0.335303098
1445	608968.0512	7739170.259	0.378716737
1446	608977.4227	7739170.199	0.491718233
1447	608986.7941	7739170.14	0.472819477
1448	608996.1656	7739170.08	0.420173019
1449	609005.5371	7739170.02	0.366453409
1450	609014.9086	7739169.96	0.360092968
1451	609024.2801	7739169.901	0.306506842
1452	609033.6515	7739169.841	0.184071168
1453	609043.023	7739169.781	0.102733873
1454	609052.3945	7739169.722	0.139760047
1455	609061.766	7739169.662	0.064778171
1456	609071.1375	7739169.602	-0.00711549
1457	609080.5089	7739169.542	-0.016730126
1458	609089.8804	7739169.483	-0.02318641
1459	609099.2519	7739169.423	-0.016558181
1460	609108.6234	7739169.363	-0.053548906
1461	609117.9949	7739169.303	-0.025783328
1462	609127.3663	7739169.244	-0.022794379
1463	609136.7378	7739169.184	0.202170968
1464	609146.1093	7739169.124	0.223685592
1465	609155.4808	7739169.064	0.190376133
1466	609164.8523	7739169.004	0.18298319
1467	609174.2237	7739168.945	0.230111212
1468	609183.5952	7739168.885	0.199955195
1469	609192.9667	7739168.825	0.236104727
1470	609202.3382	7739168.765	0.014213766
1471	609211.7097	7739168.705	0.048499793
1472	609221.0812	7739168.646	0.216706514
1473	609230.4526	7739168.586	0.460608602
1474	609239.8241	7739168.526	0.467175931
1475	609249.1956	7739168.466	0.485305399
1476	609258.5671	7739168.406	0.257507652
1477	609267.9386	7739168.346	0.256012738
1478	609277.3101	7739168.287	0.308648705
1479	609286.6816	7739168.227	0.368998617
1480	609296.053	7739168.167	0.393150687
1481	609305.4245	7739168.107	0.323729932
1482	609314.796	7739168.047	0.298107594
1483	609324.1675	7739167.987	0.305469781
1484	609333.539	7739167.927	0.129908726
1485	609342.9105	7739167.868	0.159626991
1486	609352.2819	7739167.808	0.084609367
1487	609361.6534	7739167.748	0.083978027
1488	609371.0249	7739167.688	0.081946224
1489	609380.3964	7739167.628	0.103134371
1490	609389.7679	7739167.568	0.094081633
1491	609399.1394	7739167.508	0.070656016
1492	609408.5109	7739167.448	0.074280985
1493	609417.8824	7739167.388	0.048271693
1494	609427.2538	7739167.328	0.062555239
1495	609436.6253	7739167.268	0.046795525
1496	609445.9968	7739167.208	0.055585079
1497	609455.3683	7739167.148	0.055445544
1498	609464.7398	7739167.089	0.039532114
1499	609474.1113	7739167.029	0.048234191
1500	609483.4828	7739166.969	0.06539955
1501	609492.8543	7739166.909	0.074393585
1502	609502.2258	7739166.849	0.075489283
1503	609511.5972	7739166.789	0.084819578
1504	609520.9687	7739166.729	0.093656875
1505	609530.3402	7739166.669	0.175340444
1506	609539.7117	7739166.609	0.22463277
1507	609549.0832	7739166.549	0.220417634
1508	609558.4547	7739166.489	0.190749079
1509	609567.8262	7739166.429	0.134743318
1510	609577.1977	7739166.369	0.118270457
1511	609586.5692	7739166.309	0.154054061
1512	609595.9407	7739166.249	0.133419052
1513	609605.3122	7739166.189	0.213616371
1514	609614.6836	7739166.129	0.194731891
1515	609624.0551	7739166.069	0.165389642
1516	609633.4266	7739166.008	0.178591445
1517	609642.7981	7739165.948	0.148523301
1518	609652.1696	7739165.888	0.142335355
1519	609661.5411	7739165.828	0.303778887
1520	609670.9126	7739165.768	0.411275804
1521	609680.2841	7739165.708	0.21816881
1522	609689.6556	7739165.648	0.32556352
1523	609699.0271	7739165.588	0.522365868
1524	609708.3986	7739165.528	0.495438993
1525	609717.7701	7739165.468	0.46439147
1526	609727.1416	7739165.408	0.530158758
1527	609736.5131	7739165.348	0.50287652
1528	609745.8846	7739165.288	0.493239433
1529	609755.256	7739165.227	0.428531706
1530	609764.6275	7739165.167	0.418411791
1531	609773.999	7739165.107	0.409456074
1532	609783.3705	7739165.047	0.412684411
1533	609792.742	7739164.987	0.489130437
1534	609802.1135	7739164.927	0.418301553
1535	609811.485	7739164.867	0.504846871
1536	609820.8565	7739164.807	0.469370008
1537	609830.228	7739164.746	0.49549821
1538	609839.5995	7739164.686	0.498527676
1539	609848.971	7739164.626	0.495086491
1540	609858.3425	7739164.566	0.481350869
1541	609867.714	7739164.506	0.576716781
1542	609877.0855	7739164.446	0.548369765
1543	609886.457	7739164.385	0.564348161
1544	609895.8285	7739164.325	0.595870614
1545	609905.2	7739164.265	0.619316638
1546	609914.5715	7739164.205	0.609040439
1547	609923.943	7739164.145	0.573663235
1548	609933.3145	7739164.084	0.524411082
1549	609942.686	7739164.024	0.643272221
1550	609952.0575	7739163.964	0.523388982
1551	609961.429	7739163.904	0.363441944
1552	609970.8005	7739163.843	0.326470196
1553	609980.172	7739163.783	0.3130835
1554	609989.5435	7739163.723	0.318872541
1555	609998.915	7739163.663	0.300861001
1556	610008.2865	7739163.602	0.28283602
1557	610017.658	7739163.542	0.275692075
1558	610027.0295	7739163.482	0.232561082
1559	610036.401	7739163.422	0.241275802
1560	610045.7725	7739163.361	0.238835931
1561	610055.144	7739163.301	0.218086377
1562	610064.5155	7739163.241	0.235859126
1563	610073.887	7739163.181	0.269029349
1564	610083.2585	7739163.12	0.204382926
1565	610092.63	7739163.06	0.27702868
1566	610102.0015	7739163	0.264897466
1567	610111.373	7739162.939	0.264830768
1568	610120.7445	7739162.879	0.29587236
1569	610130.116	7739162.819	0.261410803
1570	610139.4875	7739162.758	0.25727284
1571	610148.859	7739162.698	0.263157904
1572	610158.2305	7739162.638	0.287283778
1573	610167.602	7739162.577	0.275612921
1574	610176.9735	7739162.517	0.236104399
1575	610186.345	7739162.457	0.271997064
1576	610195.7165	7739162.396	0.240004838
1577	610205.088	7739162.336	0.259021074
1578	610214.4596	7739162.276	0.267459661
1579	610223.8311	7739162.215	0.222945005
1580	610233.2026	7739162.155	0.202800468
1581	610242.5741	7739162.095	0.247482523
1582	610251.9456	7739162.034	0.211169288
1583	610261.3171	7739161.974	0.244517028
1584	610270.6886	7739161.913	0.203590825
1585	610280.0601	7739161.853	0.222361103
1586	610289.4316	7739161.793	0.180887371
1587	610298.8031	7739161.732	0.205235243
1588	610308.1746	7739161.672	0.22505635
1589	610317.5461	7739161.611	0.179002747
1590	610326.9176	7739161.551	0.123501197
1591	610336.2891	7739161.49	0.161200106
1592	610345.6606	7739161.43	0.341388643
1593	610355.0322	7739161.37	0.506881118
1594	610364.4037	7739161.309	0.495641649
1595	610373.7752	7739161.249	0.503584087
1596	610383.1467	7739161.188	0.459824979
1597	610392.5182	7739161.128	0.464412987
1598	610401.8897	7739161.067	0.454081088
1599	610411.2612	7739161.007	0.467969328
1600	610420.6327	7739160.946	0.414567947
1601	610430.0042	7739160.886	0.375807941
1602	610439.3757	7739160.825	0.383084565
1603	610448.7472	7739160.765	0.421474546
1604	610458.1188	7739160.704	0.404852092
1605	610467.4903	7739160.644	0.466418713
1606	610476.8618	7739160.583	0.526733458
1607	610486.2333	7739160.523	0.446416467
1608	610495.6048	7739160.462	0.456505954
1609	610504.9763	7739160.402	0.480519474
1610	610514.3478	7739160.341	0.482503295
1611	610523.7193	7739160.281	0.596716285
1612	610533.0908	7739160.22	0.402149528
1613	602989.1451	7739216.608	0.342817426
1614	602998.5165	7739216.552	0.197176471
1615	603007.8878	7739216.495	0.113553114
1616	603017.2592	7739216.439	0.106944442
1617	603026.6306	7739216.383	0.103922226
1618	603036.0019	7739216.326	0.082628496
1619	603045.3733	7739216.27	0.119585849
1620	603054.7446	7739216.213	0.075193018
1621	603064.116	7739216.157	0.04990403
1622	603073.4873	7739216.1	0.093961902
1623	603082.8587	7739216.044	0.129254043
1624	603092.2301	7739215.987	0.108251572
1625	603101.6014	7739215.931	0.111705124
1626	603110.9728	7739215.875	0.197796434
1627	603120.3441	7739215.818	0.149271369
1628	603129.7155	7739215.762	0.200831383
1629	603139.0869	7739215.705	0.275827229
1630	603148.4582	7739215.649	0.233846858
1631	603157.8296	7739215.592	0.255991668
1632	603167.2009	7739215.536	0.327714175
1633	603176.5723	7739215.479	0.321846306
1634	603185.9437	7739215.423	0.303419352
1635	603195.315	7739215.366	0.302173257
1636	603204.6864	7739215.31	0.447795838
1637	603214.0577	7739215.253	0.596485496
1638	603223.4291	7739215.196	0.588128626
1639	603232.8005	7739215.14	0.542362571
1640	603242.1718	7739215.083	0.510428131
1641	603251.5432	7739215.027	0.543744504
1642	603260.9145	7739214.97	0.460816711
1643	603270.2859	7739214.914	0.29220444
1644	603279.6573	7739214.857	0.30093506
1645	603289.0286	7739214.801	0.326893359
1646	603298.4	7739214.744	0.303099871
1647	603307.7714	7739214.687	0.298652172
1648	603317.1427	7739214.631	0.296556741
1649	603326.5141	7739214.574	0.3144885
1650	603335.8854	7739214.518	0.278477758
1651	603345.2568	7739214.461	0.291071206
1652	603354.6282	7739214.404	0.319451362
1653	603363.9995	7739214.348	0.359929979
1654	603373.3709	7739214.291	0.327965796
1655	603382.7423	7739214.235	0.385640651
1656	603392.1136	7739214.178	0.374984115
1657	603401.485	7739214.121	0.335843384
1658	603410.8564	7739214.065	0.34068802
1659	603420.2277	7739214.008	0.276251286
1660	603429.5991	7739213.951	0.203529552
1661	603438.9705	7739213.895	0.253682494
1662	603448.3418	7739213.838	0.281228393
1663	603457.7132	7739213.781	0.354444861
1664	603467.0846	7739213.725	0.348990828
1665	603476.4559	7739213.668	0.359936327
1666	603485.8273	7739213.611	0.379169792
1667	603495.1987	7739213.555	0.333405286
1668	603504.57	7739213.498	0.336545825
1669	603513.9414	7739213.441	0.345046014
1670	603523.3128	7739213.385	0.329368919
1671	603532.6841	7739213.328	0.333769113
1672	603542.0555	7739213.271	0.307932198
1673	603551.4269	7739213.215	0.35001877
1674	603560.7982	7739213.158	0.34661746
1675	603570.1696	7739213.101	0.324657202
1676	603579.541	7739213.044	0.306805074
1677	603588.9123	7739212.988	0.341466248
1678	603598.2837	7739212.931	0.395432264
1679	603607.6551	7739212.874	0.422127008
1680	603617.0264	7739212.817	0.448458374
1681	603626.3978	7739212.761	0.475405514
1682	603635.7692	7739212.704	0.537578404
1683	603645.1405	7739212.647	0.57529515
1684	603654.5119	7739212.59	0.60814178
1685	603663.8833	7739212.534	0.639433146
1686	603673.2547	7739212.477	0.664169014
1687	603682.626	7739212.42	0.540547788
1688	603691.9974	7739212.363	0.528555095
1689	603701.3688	7739212.306	0.567890942
1690	603710.7401	7739212.25	0.477903068
1691	603720.1115	7739212.193	0.489324629
1692	603729.4829	7739212.136	0.495617419
1693	603738.8543	7739212.079	0.520279527
1694	603748.2256	7739212.022	0.571841598
1695	603757.597	7739211.966	0.568400204
1696	603766.9684	7739211.909	0.568750918
1697	603776.3397	7739211.852	0.530047476
1698	603785.7111	7739211.795	0.496787101
1699	603795.0825	7739211.738	0.476995438
1700	603804.4539	7739211.681	0.486646891
1701	603813.8252	7739211.625	0.446542531
1702	603823.1966	7739211.568	0.324957937
1703	603832.568	7739211.511	0.348252743
1704	603841.9394	7739211.454	0.320332944
1705	603851.3107	7739211.397	0.257149279
1706	603860.6821	7739211.34	0.265895277
1707	603870.0535	7739211.283	0.283242583
1708	603879.4249	7739211.226	0.244418472
1709	603888.7962	7739211.169	0.204827353
1710	603898.1676	7739211.113	0.23014164
1711	603907.539	7739211.056	0.209222302
1712	603916.9104	7739210.999	0.233598292
1713	603926.2817	7739210.942	0.26841265
1714	603935.6531	7739210.885	0.30944705
1715	603945.0245	7739210.828	0.297665358
1716	603954.3959	7739210.771	0.30141589
1717	603963.7672	7739210.714	0.332368195
1718	603973.1386	7739210.657	0.293975025
1719	603982.51	7739210.6	0.323265016
1720	603991.8814	7739210.543	0.32886222
1721	604001.2527	7739210.486	0.286613792
1722	604010.6241	7739210.429	0.302934766
1723	604019.9955	7739210.372	0.305699468
1724	604029.3669	7739210.315	0.288066834
1725	604038.7383	7739210.258	0.295102358
1726	604048.1096	7739210.201	0.273777783
1727	604057.481	7739210.144	0.239582166
1728	604066.8524	7739210.087	0.208981767
1729	604076.2238	7739210.03	0.244419262
1730	604085.5952	7739209.973	0.288448244
1731	604094.9665	7739209.916	0.296641797
1732	604104.3379	7739209.859	0.262432516
1733	604113.7093	7739209.802	0.241042733
1734	604123.0807	7739209.745	0.231387839
1735	604132.452	7739209.688	0.264582574
1736	604141.8234	7739209.631	0.275768101
1737	604151.1948	7739209.574	0.217286631
1738	604160.5662	7739209.517	0.256150156
1739	604169.9376	7739209.46	0.297101438
1740	604179.309	7739209.403	0.313989162
1741	604188.6803	7739209.346	0.199274898
1742	604198.0517	7739209.289	0.237947926
1743	604207.4231	7739209.232	0.309551746
1744	604216.7945	7739209.175	0.244712994
1745	604226.1659	7739209.118	0.287516832
1746	604235.5372	7739209.061	0.156981215
1747	604244.9086	7739209.004	0.175398126
1748	604254.28	7739208.946	0.226358905
1749	604263.6514	7739208.889	0.184860379
1750	604273.0228	7739208.832	0.116367802
1751	604282.3942	7739208.775	0.047633871
1752	604291.7655	7739208.718	-0.039535612
1753	604301.1369	7739208.661	0.021052632
1754	604310.5083	7739208.604	0.120516963
1755	604319.8797	7739208.547	0.185909986
1756	604329.2511	7739208.49	0.218503684
1757	604338.6225	7739208.432	0.264776051
1758	604347.9938	7739208.375	0.275362313
1759	604357.3652	7739208.318	0.231086478
1760	604366.7366	7739208.261	0.215647683
1761	604376.108	7739208.204	0.241894662
1762	604385.4794	7739208.147	0.213005513
1763	604394.8508	7739208.089	0.192513973
1764	604404.2222	7739208.032	0.191255525
1765	604413.5935	7739207.975	0.189840525
1766	604422.9649	7739207.918	0.136246786
1767	604432.3363	7739207.861	0.1659756
1768	604441.7077	7739207.803	0.190997422
1769	604451.0791	7739207.746	0.218564361
1770	604460.4505	7739207.689	0.231287226
1771	604469.8219	7739207.632	0.256310433
1772	604479.1932	7739207.575	0.234388903
1773	604488.5646	7739207.517	0.183429182
1774	604497.936	7739207.46	0.167092726
1775	604507.3074	7739207.403	0.11784263
1776	604516.6788	7739207.346	0.139218152
1777	604526.0502	7739207.288	0.176941752
1778	604535.4216	7739207.231	0.194938526
1779	604544.793	7739207.174	0.142196
1780	604554.1644	7739207.117	0.151501104
1781	604563.5357	7739207.059	0.186767578
1782	604572.9071	7739207.002	0.18817468
1783	604582.2785	7739206.945	0.227207631
1784	604591.6499	7739206.888	0.439750433
1785	604601.0213	7739206.83	0.447880238
1786	604610.3927	7739206.773	0.227854714
1787	604619.7641	7739206.716	0.225763083
1788	604629.1355	7739206.658	0.26560232
1789	604638.5069	7739206.601	0.206162468
1790	604647.8782	7739206.544	0.139270216
1791	604657.2496	7739206.486	0.214100823
1792	604666.621	7739206.429	0.18852745
1793	604675.9924	7739206.372	0.066299722
1794	604685.3638	7739206.314	-0.002555366
1795	604694.7352	7739206.257	0.092932664
1796	604704.1066	7739206.2	0.28044638
1797	604713.478	7739206.142	0.306479871
1798	604722.8494	7739206.085	0.185780525
1799	604732.2208	7739206.028	0.100297377
1800	604741.5922	7739205.97	0.100526266
1801	604750.9636	7739205.913	0.060408518
1802	604760.335	7739205.856	0.091111302
1803	604769.7063	7739205.798	0.055998672
1804	604779.0777	7739205.741	0.246911034
1805	604788.4491	7739205.683	0.211742803
1806	604797.8205	7739205.626	0.167711258
1807	604807.1919	7739205.569	0.166326642
1808	604816.5633	7739205.511	0.234573215
1809	604825.9347	7739205.454	0.24205105
1810	604835.3061	7739205.396	0.206598923
1811	604844.6775	7739205.339	0.14593786
1812	604854.0489	7739205.282	0.236910552
1813	604863.4203	7739205.224	0.273960203
1814	604872.7917	7739205.167	0.234806627
1815	604882.1631	7739205.109	0.171553761
1816	604891.5345	7739205.052	0.165731654
1817	604900.9059	7739204.994	0.217548952
1818	604910.2773	7739204.937	0.435127765
1819	604919.6487	7739204.879	0.482317358
1820	604929.0201	7739204.822	0.381934434
1821	604938.3915	7739204.764	0.145691901
1822	604947.7629	7739204.707	0.171607509
1823	604957.1343	7739204.649	0.099977225
1824	604966.5057	7739204.592	0.108629718
1825	604975.877	7739204.535	0.057570316
1826	604985.2484	7739204.477	0.115796372
1827	604994.6198	7739204.42	0.150115475
1828	605003.9912	7739204.362	0.111810319
1829	605013.3626	7739204.304	0.143557504
1830	605022.734	7739204.247	0.065627031
1831	605032.1054	7739204.189	-0.011000616
1832	605041.4768	7739204.132	0.000615926
1833	605050.8482	7739204.074	0.03328453
1834	605060.2196	7739204.017	0.1251591
1835	605069.591	7739203.959	0.132850751
1836	605078.9624	7739203.902	0.146787837
1837	605088.3338	7739203.844	0.051878355
1838	605097.7052	7739203.787	-0.031009324
1839	605107.0766	7739203.729	-0.044903893
1840	605116.448	7739203.671	0.010676157
1841	605125.8194	7739203.614	0.091901205
1842	605135.1908	7739203.556	-0.013393777
1843	605144.5622	7739203.499	-0.045775101
1844	605153.9336	7739203.441	-0.077348471
1845	605163.305	7739203.384	-0.041825093
1846	605172.6764	7739203.326	0.04038221
1847	605182.0478	7739203.268	0.089437015
1848	605191.4192	7739203.211	0.00624936
1849	605200.7906	7739203.153	-0.048306853
1850	605210.1621	7739203.096	-0.010981349
1851	605219.5335	7739203.038	0.025621632
1852	605228.9049	7739202.98	0.05146379
1853	605238.2763	7739202.923	0.043714747
1854	605247.6477	7739202.865	0.04954391
1855	605257.0191	7739202.807	0.156440794
1856	605266.3905	7739202.75	0.182634383
1857	605275.7619	7739202.692	0.153233945
1858	605285.1333	7739202.634	0.101475388
1859	605294.5047	7739202.577	0.117602013
1860	605303.8761	7739202.519	0.082842208
1861	605313.2475	7739202.461	0.062065873
1862	605322.6189	7739202.404	0.07742767
1863	605331.9903	7739202.346	0.08164186
1864	605341.3617	7739202.288	0.093134068
1865	605350.7331	7739202.231	0.077623636
1866	605360.1045	7739202.173	0.024121879
1867	605369.4759	7739202.115	-0.027497901
1868	605378.8473	7739202.057	-0.01689003
1869	605388.2187	7739202	-0.068714634
1870	605397.5901	7739201.942	-0.05644577
1871	605406.9615	7739201.884	-0.012364894
1872	605416.333	7739201.827	0.013488235
1873	605425.7044	7739201.769	0.076818623
1874	605435.0758	7739201.711	0.062564105
1875	605444.4472	7739201.653	0.071435295
1876	605453.8186	7739201.596	0.05984477
1877	605463.19	7739201.538	0.083069533
1878	605472.5614	7739201.48	0.11269059
1879	605481.9328	7739201.422	0.092380144
1880	605491.3042	7739201.364	0.091149911
1881	605500.6756	7739201.307	0.072153322
1882	605510.047	7739201.249	0.069152907
1883	605519.4184	7739201.191	0.098396733
1884	605528.7899	7739201.133	0.116387039
1885	605538.1613	7739201.076	0.181211144
1886	605547.5327	7739201.018	0.482543975
1887	605556.9041	7739200.96	0.362395078
1888	605566.2755	7739200.902	0.12923333
1889	605575.6469	7739200.844	0.1351652
1890	605585.0183	7739200.786	0.093327746
1891	605594.3897	7739200.729	0.099927962
1892	605603.7611	7739200.671	0.078718394
1893	605613.1325	7739200.613	0.128464535
1894	605622.504	7739200.555	0.088323995
1895	605631.8754	7739200.497	0.074224867
1896	605641.2468	7739200.439	0.13494271
1897	605650.6182	7739200.381	0.104715377
1898	605659.9896	7739200.324	0.104159877
1899	605669.361	7739200.266	0.070650339
1900	605678.7324	7739200.208	0.128117129
1901	605688.1038	7739200.15	0.095795408
1902	605697.4753	7739200.092	0.071127899
1903	605706.8467	7739200.034	0.081710212
1904	605716.2181	7739199.976	0.132883176
1905	605725.5895	7739199.918	0.089255802
1906	605734.9609	7739199.86	0.034832757
1907	605744.3323	7739199.803	-0.01700867
1908	605753.7037	7739199.745	0.083302386
1909	605763.0751	7739199.687	0.122436136
1910	605772.4466	7739199.629	0.105031997
1911	605781.818	7739199.571	0.097317614
1912	605791.1894	7739199.513	0.091147885
1913	605800.5608	7739199.455	0.113200255
1914	605809.9322	7739199.397	0.100875527
1915	605819.3036	7739199.339	0.066140637
1916	605828.6751	7739199.281	0.103757322
1917	605838.0465	7739199.223	0.2381901
1918	605847.4179	7739199.165	0.410728335
1919	605856.7893	7739199.107	0.338521391
1920	605866.1607	7739199.049	0.431260496
1921	605875.5321	7739198.991	0.51329571
1922	605884.9036	7739198.933	0.521895409
1923	605894.275	7739198.875	0.512004972
1924	605903.6464	7739198.817	0.37079525
1925	605913.0178	7739198.759	0.454757929
1926	605922.3892	7739198.701	0.481557667
1927	605931.7606	7739198.643	0.519828498
1928	605941.1321	7739198.585	0.528440714
1929	605950.5035	7739198.527	0.571337163
1930	605959.8749	7739198.469	0.566194415
1931	605969.2463	7739198.411	0.595612884
1932	605978.6177	7739198.353	0.615721524
1933	605987.9891	7739198.295	0.676048875
1934	605997.3606	7739198.237	0.589934766
1935	606006.732	7739198.179	0.548568368
1936	606016.1034	7739198.121	0.58800745
1937	606025.4748	7739198.063	0.531564176
1938	606034.8462	7739198.005	0.575886548
1939	606044.2177	7739197.947	0.546600342
1940	606053.5891	7739197.889	0.526818275
1941	606062.9605	7739197.83	0.546069324
1942	606072.3319	7739197.772	0.36887607
1943	606081.7033	7739197.714	0.174513429
1944	606091.0748	7739197.656	0.172053233
1945	606100.4462	7739197.598	0.125679106
1946	606109.8176	7739197.54	0.080903105
1947	606119.189	7739197.482	0.124372296
1948	606128.5605	7739197.424	0.212946638
1949	606137.9319	7739197.366	0.228731945
1950	606147.3033	7739197.307	0.098500624
1951	606156.6747	7739197.249	0.136257112
1952	606166.0461	7739197.191	0.141207606
1953	606175.4176	7739197.133	0.134020612
1954	606184.789	7739197.075	0.128081635
1955	606194.1604	7739197.017	0.107859075
1956	606203.5318	7739196.958	0.109290794
1957	606212.9033	7739196.9	0.05093066
1958	606222.2747	7739196.842	0.031590614
1959	606231.6461	7739196.784	0.137029961
1960	606241.0175	7739196.726	0.108389333
1961	606250.389	7739196.668	0.131355494
1962	606259.7604	7739196.609	0.141890422
1963	606269.1318	7739196.551	0.135615543
1964	606278.5032	7739196.493	0.142065287
1965	606287.8747	7739196.435	0.141660705
1966	606297.2461	7739196.377	0.161087871
1967	606306.6175	7739196.318	0.149874061
1968	606315.9889	7739196.26	0.171604693
1969	606325.3604	7739196.202	0.153032362
1970	606334.7318	7739196.144	0.146495476
1971	606344.1032	7739196.085	0.141697586
1972	606353.4746	7739196.027	0.162278339
1973	606362.8461	7739195.969	0.196827501
1974	606372.2175	7739195.911	0.164126292
1975	606381.5889	7739195.852	0.205178723
1976	606390.9603	7739195.794	0.181610435
1977	606400.3318	7739195.736	0.195305288
1978	606409.7032	7739195.678	0.126281574
1979	606419.0746	7739195.619	0.116484538
1980	606428.4461	7739195.561	0.159699619
1981	606437.8175	7739195.503	0.21238938
1982	606447.1889	7739195.444	0.19923161
1983	606456.5603	7739195.386	0.167403668
1984	606465.9318	7739195.328	0.148408532
1985	606475.3032	7739195.269	0.162462428
1986	606484.6746	7739195.211	0.157217845
1987	606494.0461	7739195.153	0.124478079
1988	606503.4175	7739195.094	0.124752961
1989	606512.7889	7739195.036	0.132949427
1990	606522.1604	7739194.978	0.192568973
1991	606531.5318	7739194.919	0.113017894
1992	606540.9032	7739194.861	0.110576399
1993	606550.2746	7739194.803	0.066337124
1994	606559.6461	7739194.744	0.063891023
1995	606569.0175	7739194.686	0.026734037
1996	606578.3889	7739194.628	-0.03347316
1997	606587.7604	7739194.569	0.195407525
1998	606597.1318	7739194.511	0.16163677
1999	606606.5032	7739194.452	0.173758864
2000	606615.8747	7739194.394	0.207613528
2001	606625.2461	7739194.336	0.251507103
2002	606634.6175	7739194.277	0.278305322
2003	606643.989	7739194.219	0.292475164
2004	606653.3604	7739194.16	0.220191061
2005	606662.7318	7739194.102	0.163395703
2006	606672.1033	7739194.044	0.174711853
2007	606681.4747	7739193.985	0.218362287
2008	606690.8461	7739193.927	0.181236669
2009	606700.2176	7739193.868	0.21120137
2010	606709.589	7739193.81	0.199866086
2011	606718.9604	7739193.751	0.18884328
2012	606728.3319	7739193.693	0.229626194
2013	606737.7033	7739193.635	0.238578677
2014	606747.0747	7739193.576	0.209720761
2015	606756.4462	7739193.518	0.259161681
2016	606765.8176	7739193.459	0.193042204
2017	606775.189	7739193.401	0.230928779
2018	606784.5605	7739193.342	0.237865195
2019	606793.9319	7739193.284	0.232525632
2020	606803.3034	7739193.225	0.241427898
2021	606812.6748	7739193.167	0.242081732
2022	606822.0462	7739193.108	0.168664053
2023	606831.4177	7739193.05	0.147654444
2024	606840.7891	7739192.991	0.153883725
2025	606850.1605	7739192.933	0.240767047
2026	606859.532	7739192.874	0.238967925
2027	606868.9034	7739192.816	0.236389861
2028	606878.2749	7739192.757	0.384224564
2029	606887.6463	7739192.698	0.455516011
2030	606897.0177	7739192.64	0.286148846
2031	606906.3892	7739192.581	0.260405064
2032	606915.7606	7739192.523	0.219577909
2033	606925.132	7739192.464	0.191006184
2034	606934.5035	7739192.406	0.190444291
2035	606943.8749	7739192.347	0.218420744
2036	606953.2464	7739192.289	0.194767445
2037	606962.6178	7739192.23	0.155017391
2038	606971.9892	7739192.171	0.165333331
2039	606981.3607	7739192.113	0.143320441
2040	606990.7321	7739192.054	0.166184425
2041	607000.1036	7739191.996	0.156511948
2042	607009.475	7739191.937	0.185751915
2043	607018.8464	7739191.878	0.200993791
2044	607028.2179	7739191.82	0.17757009
2045	607037.5893	7739191.761	0.185427964
2046	607046.9608	7739191.703	0.168948442
2047	607056.3322	7739191.644	0.154506445
2048	607065.7037	7739191.585	0.195787206
2049	607075.0751	7739191.527	0.165033907
2050	607084.4465	7739191.468	0.207585335
2051	607093.818	7739191.409	0.182852358
2052	607103.1894	7739191.351	0.193252295
2053	607112.5609	7739191.292	0.175506145
2054	607121.9323	7739191.233	0.191005796
2055	607131.3037	7739191.175	0.205422565
2056	607140.6752	7739191.116	0.210371941
2057	607150.0466	7739191.057	0.254897535
2058	607159.4181	7739190.999	0.260187417
2059	607168.7895	7739190.94	0.245347902
2060	607178.161	7739190.881	0.211377248
2061	607187.5324	7739190.822	0.212636441
2062	607196.9039	7739190.764	0.177442983
2063	607206.2753	7739190.705	0.130199105
2064	607215.6467	7739190.646	0.188315079
2065	607225.0182	7739190.588	0.20495303
2066	607234.3896	7739190.529	0.187349528
2067	607243.7611	7739190.47	0.202598542
2068	607253.1325	7739190.411	0.13547276
2069	607262.504	7739190.353	0.180103675
2070	607271.8754	7739190.294	0.205809042
2071	607281.2469	7739190.235	0.176060796
2072	607290.6183	7739190.176	0.199580938
2073	607299.9898	7739190.118	0.176630154
2074	607309.3612	7739190.059	0.13298513
2075	607318.7327	7739190	0.171005204
2076	607328.1041	7739189.941	0.221774757
2077	607337.4756	7739189.882	0.186067834
2078	607346.847	7739189.824	0.131982312
2079	607356.2184	7739189.765	0.096898049
2080	607365.5899	7739189.706	0.063102454
2081	607374.9613	7739189.647	0.062443439
2082	607384.3328	7739189.588	0.085590467
2083	607393.7042	7739189.53	0.064917259
2084	607403.0757	7739189.471	0.053813394
2085	607412.4471	7739189.412	0.069084629
2086	607421.8186	7739189.353	0.104393892
2087	607431.19	7739189.294	0.092307694
2088	607440.5615	7739189.235	0.103448279
2089	607449.9329	7739189.177	0.104942039
2090	607459.3044	7739189.118	0.139916047
2091	607468.6758	7739189.059	0.146724895
2092	607478.0473	7739189	0.122549511
2093	607487.4187	7739188.941	0.161684081
2094	607496.7902	7739188.882	0.103259727
2095	607506.1616	7739188.823	0.084155895
2096	607515.5331	7739188.765	0.132716358
2097	607524.9045	7739188.706	0.132494763
2098	607534.276	7739188.647	0.05711868
2099	607543.6475	7739188.588	0.11434
2100	607553.0189	7739188.529	0.089416467
2101	607562.3904	7739188.47	0.071930408
2102	607571.7618	7739188.411	0.075654924
2103	607581.1333	7739188.352	0.105677679
2104	607590.5047	7739188.293	0.15324305
2105	607599.8762	7739188.234	0.180425942
2106	607609.2476	7739188.175	0.273637921
2107	607618.6191	7739188.116	0.32841152
2108	607627.9905	7739188.058	0.272766829
2109	607637.362	7739187.999	0.242485389
2110	607646.7334	7739187.94	0.251441061
2111	607656.1049	7739187.881	0.279944301
2112	607665.4763	7739187.822	0.352806926
2113	607674.8478	7739187.763	0.324183524
2114	607684.2193	7739187.704	0.199010566
2115	607693.5907	7739187.645	0.281894743
2116	607702.9622	7739187.586	0.427832395
2117	607712.3336	7739187.527	0.163786709
2118	607721.7051	7739187.468	0.006523512
2119	607731.0765	7739187.409	-0.043251902
2120	607740.448	7739187.35	-0.065461844
2121	607749.8194	7739187.291	-0.044531003
2122	607759.1909	7739187.232	0.111813188
2123	607768.5624	7739187.173	0.034017973
2124	607777.9338	7739187.114	0.160805732
2125	607787.3053	7739187.055	0.151092812
2126	607796.6767	7739186.996	0.189047664
2127	607806.0482	7739186.937	0.169039339
2128	607815.4196	7739186.878	0.192664504
2129	607824.7911	7739186.818	0.182917535
2130	607834.1626	7739186.759	0.179459348
2131	607843.534	7739186.7	0.167375416
2132	607852.9055	7739186.641	0.127071828
2133	607862.2769	7739186.582	0.114238068
2134	607871.6484	7739186.523	0.166767985
2135	607881.0199	7739186.464	0.185622752
2136	607890.3913	7739186.405	0.163056806
2137	607899.7628	7739186.346	0.153542116
2138	607909.1342	7739186.287	0.150533393
2139	607918.5057	7739186.228	0.062820874
2140	607927.8772	7739186.169	-0.002686728
2141	607937.2486	7739186.109	-0.029276377
2142	607946.6201	7739186.05	0.027727546
2143	607955.9915	7739185.991	0.025618944
2144	607965.363	7739185.932	0.099566139
2145	607974.7345	7739185.873	0.131352529
2146	607984.1059	7739185.814	0.109105632
2147	607993.4774	7739185.755	0.180422485
2148	608002.8488	7739185.695	0.177053511
2149	608012.2203	7739185.636	0.217437878
2150	608021.5918	7739185.577	0.229643568
2151	608030.9632	7739185.518	0.223883629
2152	608040.3347	7739185.459	0.171113983
2153	608049.7062	7739185.4	0.137501225
2154	608059.0776	7739185.34	0.177642718
2155	608068.4491	7739185.281	0.162196428
2156	608077.8206	7739185.222	0.105857581
2157	608087.192	7739185.163	0.122059569
2158	608096.5635	7739185.104	0.137881279
2159	608105.9349	7739185.044	0.078740939
2160	608115.3064	7739184.985	0.085794091
2161	608124.6779	7739184.926	0.096833691
2162	608134.0493	7739184.867	0.109662734
2163	608143.4208	7739184.808	0.082128577
2164	608152.7923	7739184.748	0.057333872
2165	608162.1637	7739184.689	0.012974052
2166	608171.5352	7739184.63	-0.019160055
2167	608180.9067	7739184.571	0.189000875
2168	608190.2781	7739184.511	0.538048565
2169	608199.6496	7739184.452	0.603382587
2170	608209.0211	7739184.393	0.613983989
2171	608218.3925	7739184.334	0.613175869
2172	608227.764	7739184.274	0.637072504
2173	608237.1355	7739184.215	0.581762254
2174	608246.5069	7739184.156	0.593011618
2175	608255.8784	7739184.096	0.571547866
2176	608265.2499	7739184.037	0.4813492
2177	608274.6213	7739183.978	0.519456685
2178	608283.9928	7739183.919	0.563602328
2179	608293.3643	7739183.859	0.635316193
2180	608302.7357	7739183.8	0.684092939
2181	608312.1072	7739183.741	0.563851774
2182	608321.4787	7739183.681	0.562421381
2183	608330.8501	7739183.622	0.63015157
2184	608340.2216	7739183.563	0.578809083
2185	608349.5931	7739183.503	0.579373717
2186	608358.9646	7739183.444	0.61367321
2187	608368.336	7739183.385	0.538658977
2188	608377.7075	7739183.325	0.577064097
2189	608387.079	7739183.266	0.543159485
2190	608396.4504	7739183.206	0.496807665
2191	608405.8219	7739183.147	0.519492269
2192	608415.1934	7739183.088	0.557943463
2193	608424.5648	7739183.028	0.517013907
2194	608433.9363	7739182.969	0.563561618
2195	608443.3078	7739182.91	0.601953924
2196	608452.6793	7739182.85	0.598108113
2197	608462.0507	7739182.791	0.566690803
2198	608471.4222	7739182.731	0.545149505
2199	608480.7937	7739182.672	0.532615185
2200	608490.1652	7739182.612	0.545291483
2201	608499.5366	7739182.553	0.570718884
2202	608508.9081	7739182.494	0.559823275
2203	608518.2796	7739182.434	0.534757257
2204	608527.651	7739182.375	0.506659389
2205	608537.0225	7739182.315	0.580873668
2206	608546.394	7739182.256	0.552968562
2207	608555.7655	7739182.196	0.587109149
2208	608565.1369	7739182.137	0.574981391
2209	608574.5084	7739182.077	0.575228155
2210	608583.8799	7739182.018	0.601207614
2211	608593.2514	7739181.959	0.532911181
2212	608602.6228	7739181.899	0.586743534
2213	608611.9943	7739181.84	0.545598865
2214	608621.3658	7739181.78	0.473249406
2215	608630.7373	7739181.721	0.551047325
2216	608640.1087	7739181.661	0.589777887
2217	608649.4802	7739181.602	0.601167083
2218	608658.8517	7739181.542	0.645108938
2219	608668.2232	7739181.483	0.57825762
2220	608677.5946	7739181.423	0.451882064
2221	608686.9661	7739181.364	0.604343593
2222	608696.3376	7739181.304	0.584665358
2223	608705.7091	7739181.244	0.611329973
2224	608715.0806	7739181.185	0.578763962
2225	608724.452	7739181.125	0.586649001
2226	608733.8235	7739181.066	0.547934234
2227	608743.195	7739181.006	0.431856751
2228	608752.5665	7739180.947	0.4683595
2229	608761.9379	7739180.887	0.575665593
2230	608771.3094	7739180.828	0.537766457
2231	608780.6809	7739180.768	0.552915454
2232	608790.0524	7739180.708	0.563679218
2233	608799.4239	7739180.649	0.626792729
2234	608808.7953	7739180.589	0.514845252
2235	608818.1668	7739180.53	0.529018998
2236	608827.5383	7739180.47	0.528508008
2237	608836.9098	7739180.41	0.549474716
2238	608846.2813	7739180.351	0.486633539
2239	608855.6527	7739180.291	0.459970713
2240	608865.0242	7739180.232	0.384113878
2241	608874.3957	7739180.172	0.359803706
2242	608883.7672	7739180.112	0.205998749
2243	608893.1387	7739180.053	0.250736833
2244	608902.5101	7739179.993	0.205916539
2245	608911.8816	7739179.933	0.176973611
2246	608921.2531	7739179.874	0.156984195
2247	608930.6246	7739179.814	0.115198262
2248	608939.9961	7739179.754	0.064056225
2249	608949.3676	7739179.695	0.164479077
2250	608958.739	7739179.635	0.297361404
2251	608968.1105	7739179.575	0.343894511
2252	608977.482	7739179.516	0.43720749
2253	608986.8535	7739179.456	0.506283641
2254	608996.225	7739179.396	0.406805575
2255	609005.5965	7739179.337	0.346774995
2256	609014.9679	7739179.277	0.392277926
2257	609024.3394	7739179.217	0.378279567
2258	609033.7109	7739179.157	0.223303124
2259	609043.0824	7739179.098	0.159466326
2260	609052.4539	7739179.038	0.201359943
2261	609061.8254	7739178.978	0.162245125
2262	609071.1968	7739178.918	0.170827851
2263	609080.5683	7739178.859	0.060509205
2264	609089.9398	7739178.799	-0.000228258
2265	609099.3113	7739178.739	-0.034474835
2266	609108.6828	7739178.679	-0.040500648
2267	609118.0543	7739178.62	-0.02188026
2268	609127.4258	7739178.56	0.090862684
2269	609136.7972	7739178.5	0.318092436
2270	609146.1687	7739178.44	0.176436216
2271	609155.5402	7739178.381	0.144517064
2272	609164.9117	7739178.321	0.119746394
2273	609174.2832	7739178.261	0.167525768
2274	609183.6547	7739178.201	0.259052932
2275	609193.0262	7739178.141	0.122947738
2276	609202.3977	7739178.082	-0.118811183
2277	609211.7691	7739178.022	-0.001570648
2278	609221.1406	7739177.962	0.248491809
2279	609230.5121	7739177.902	0.453730911
2280	609239.8836	7739177.842	0.456
2281	609249.2551	7739177.783	0.444750756
2282	609258.6266	7739177.723	0.344551891
2283	609267.9981	7739177.663	0.238847494
2284	609277.3696	7739177.603	0.260624766
2285	609286.7411	7739177.543	0.272727281
2286	609296.1125	7739177.483	0.395446599
2287	609305.484	7739177.423	0.451750875
2288	609314.8555	7739177.364	0.29333654
2289	609324.227	7739177.304	0.163181514
2290	609333.5985	7739177.244	0.111042246
2291	609342.97	7739177.184	0.081404537
2292	609352.3415	7739177.124	0.093074545
2293	609361.713	7739177.064	0.0540452
2294	609371.0845	7739177.004	0.102703884
2295	609380.456	7739176.944	0.074889868
2296	609389.8275	7739176.884	0.061986405
2297	609399.199	7739176.824	0.073195666
2298	609408.5704	7739176.765	0.059122309
2299	609417.9419	7739176.705	0.043378279
2300	609427.3134	7739176.645	0.039925911
2301	609436.6849	7739176.585	0.051355205
2302	609446.0564	7739176.525	0.053455602
2303	609455.4279	7739176.465	0.044360232
2304	609464.7994	7739176.405	0.030269915
2305	609474.1709	7739176.345	0.041264452
2306	609483.5424	7739176.285	0.096042782
2307	609492.9139	7739176.225	0.155088499
2308	609502.2854	7739176.165	0.176402405
2309	609511.6569	7739176.105	0.181471929
2310	609521.0284	7739176.045	0.169710904
2311	609530.3999	7739175.985	0.279132038
2312	609539.7714	7739175.925	0.29294607
2313	609549.1429	7739175.865	0.214507282
2314	609558.5144	7739175.805	0.204568848
2315	609567.8858	7739175.745	0.193605691
2316	609577.2573	7739175.685	0.175355449
2317	609586.6288	7739175.625	0.238855004
2318	609596.0003	7739175.565	0.131612629
2319	609605.3718	7739175.505	0.191765159
2320	609614.7433	7739175.445	0.203210086
2321	609624.1148	7739175.385	0.145763382
2322	609633.4863	7739175.325	0.128843337
2323	609642.8578	7739175.265	0.251485139
2324	609652.2293	7739175.205	0.41472733
2325	609661.6008	7739175.145	0.597495019
2326	609670.9723	7739175.085	0.55603081
2327	609680.3438	7739175.025	0.323396146
2328	609689.7153	7739174.964	0.339498341
2329	609699.0868	7739174.904	0.570944428
2330	609708.4583	7739174.844	0.519117832
2331	609717.8298	7739174.784	0.459177583
2332	609727.2013	7739174.724	0.51823771
2333	609736.5728	7739174.664	0.524509132
2334	609745.9443	7739174.604	0.53646493
2335	609755.3158	7739174.544	0.471555352
2336	609764.6873	7739174.484	0.474175751
2337	609774.0588	7739174.424	0.478767693
2338	609783.4303	7739174.363	0.404986441
2339	609792.8018	7739174.303	0.354484618
2340	609802.1733	7739174.243	0.433462173
2341	609811.5448	7739174.183	0.529147327
2342	609820.9163	7739174.123	0.496907771
2343	609830.2878	7739174.063	0.493421048
2344	609839.6593	7739174.003	0.553150177
2345	609849.0308	7739173.942	0.560061991
2346	609858.4023	7739173.882	0.507002056
2347	609867.7738	7739173.822	0.550127089
2348	609877.1453	7739173.762	0.583639681
2349	609886.5168	7739173.702	0.569814742
2350	609895.8883	7739173.642	0.560174406
2351	609905.2598	7739173.581	0.57030797
2352	609914.6313	7739173.521	0.587034106
2353	609924.0028	7739173.461	0.60687077
2354	609933.3743	7739173.401	0.525171459
2355	609942.7459	7739173.34	0.495212764
2356	609952.1174	7739173.28	0.623744965
2357	609961.4889	7739173.22	0.458607495
2358	609970.8604	7739173.16	0.332542509
2359	609980.2319	7739173.1	0.341199607
2360	609989.6034	7739173.039	0.358151793
2361	609998.9749	7739172.979	0.279019296
2362	610008.3464	7739172.919	0.271736383
2363	610017.7179	7739172.859	0.293170661
2364	610027.0894	7739172.798	0.273940951
2365	610036.4609	7739172.738	0.267103791
2366	610045.8324	7739172.678	0.26914826
2367	610055.2039	7739172.618	0.213336617
2368	610064.5754	7739172.557	0.225959137
2369	610073.9469	7739172.497	0.228887036
2370	610083.3184	7739172.437	0.237779051
2371	610092.6899	7739172.376	0.244951919
2372	610102.0615	7739172.316	0.278367549
2373	610111.433	7739172.256	0.259870768
2374	610120.8045	7739172.195	0.253345519
2375	610130.176	7739172.135	0.265742481
2376	610139.5475	7739172.075	0.25528416
2377	610148.919	7739172.014	0.281169593
2378	610158.2905	7739171.954	0.286244452
2379	610167.662	7739171.894	0.218805656
2380	610177.0335	7739171.833	0.216966525
2381	610186.405	7739171.773	0.263760358
2382	610195.7765	7739171.713	0.219614714
2383	610205.1481	7739171.652	0.256086349
2384	610214.5196	7739171.592	0.279472947
2385	610223.8911	7739171.532	0.240512162
2386	610233.2626	7739171.471	0.235776052
2387	610242.6341	7739171.411	0.207164183
2388	610252.0056	7739171.351	0.244383931
2389	610261.3771	7739171.29	0.225869775
2390	610270.7486	7739171.23	0.17965059
2391	610280.1201	7739171.169	0.197663978
2392	610289.4917	7739171.109	0.203060761
2393	610298.8632	7739171.049	0.188841209
2394	610308.2347	7739170.988	0.237183228
2395	610317.6062	7739170.928	0.148861229
2396	610326.9777	7739170.867	0.111226209
2397	610336.3492	7739170.807	0.129776672
2398	610345.7207	7739170.746	0.220116347
2399	610355.0922	7739170.686	0.540022552
2400	610364.4638	7739170.626	0.489075243
2401	610373.8353	7739170.565	0.459366322
2402	610383.2068	7739170.505	0.47732529
2403	610392.5783	7739170.444	0.460170299
2404	610401.9498	7739170.384	0.454317123
2405	610411.3213	7739170.323	0.450059891
2406	610420.6928	7739170.263	0.427285522
2407	610430.0644	7739170.202	0.28896001
2408	610439.4359	7739170.142	0.293563068
2409	610448.8074	7739170.081	0.366461337
2410	610458.1789	7739170.021	0.423561066
2411	610467.5504	7739169.96	0.456819654
2412	610476.9219	7739169.9	0.465960652
2413	610486.2934	7739169.839	0.424024016
2414	610495.665	7739169.779	0.444981337
2415	610505.0365	7739169.718	0.450984657
2416	610514.408	7739169.658	0.422614098
2417	610523.7795	7739169.597	0.581218898
2418	610533.151	7739169.537	0.43640247
2419	602989.2012	7739225.925	0.202083334
2420	602998.5726	7739225.868	0.079279579
2421	603007.9439	7739225.812	0.095099881
2422	603017.3153	7739225.755	0.106730118
2423	603026.6866	7739225.699	0.082029238
2424	603036.058	7739225.642	0.090439275
2425	603045.4294	7739225.586	0.075220473
2426	603054.8007	7739225.53	0.056578282
2427	603064.1721	7739225.473	0.083864637
2428	603073.5435	7739225.417	0.063376874
2429	603082.9148	7739225.36	0.08147911
2430	603092.2862	7739225.304	0.119373776
2431	603101.6576	7739225.247	0.160774514
2432	603111.0289	7739225.191	0.220022693
2433	603120.4003	7739225.134	0.187571332
2434	603129.7716	7739225.078	0.168628454
2435	603139.143	7739225.021	0.261940688
2436	603148.5144	7739224.965	0.24541764
2437	603157.8857	7739224.908	0.24865298
2438	603167.2571	7739224.852	0.341371506
2439	603176.6285	7739224.795	0.317098171
2440	603185.9998	7739224.739	0.313828468
2441	603195.3712	7739224.682	0.28982085
2442	603204.7426	7739224.626	0.437582523
2443	603214.1139	7739224.569	0.591287851
2444	603223.4853	7739224.513	0.592651784
2445	603232.8567	7739224.456	0.570288837
2446	603242.228	7739224.4	0.491307884
2447	603251.5994	7739224.343	0.528689325
2448	603260.9708	7739224.287	0.478198409
2449	603270.3421	7739224.23	0.316753209
2450	603279.7135	7739224.173	0.35628742
2451	603289.0849	7739224.117	0.369462013
2452	603298.4562	7739224.06	0.299567938
2453	603307.8276	7739224.004	0.320169896
2454	603317.199	7739223.947	0.30793345
2455	603326.5703	7739223.891	0.299729973
2456	603335.9417	7739223.834	0.263761461
2457	603345.3131	7739223.777	0.293883502
2458	603354.6844	7739223.721	0.293189585
2459	603364.0558	7739223.664	0.295347631
2460	603373.4272	7739223.607	0.330813795
2461	603382.7986	7739223.551	0.357562125
2462	603392.1699	7739223.494	0.351891696
2463	603401.5413	7739223.438	0.332333833
2464	603410.9127	7739223.381	0.343817025
2465	603420.284	7739223.324	0.332653761
2466	603429.6554	7739223.268	0.231514871
2467	603439.0268	7739223.211	0.270284802
2468	603448.3981	7739223.154	0.294713765
2469	603457.7695	7739223.098	0.318020314
2470	603467.1409	7739223.041	0.321644962
2471	603476.5123	7739222.984	0.298844397
2472	603485.8836	7739222.928	0.337094486
2473	603495.255	7739222.871	0.365023464
2474	603504.6264	7739222.814	0.361519158
2475	603513.9977	7739222.758	0.352448285
2476	603523.3691	7739222.701	0.312909693
2477	603532.7405	7739222.644	0.326662093
2478	603542.1119	7739222.588	0.32623136
2479	603551.4832	7739222.531	0.35018748
2480	603560.8546	7739222.474	0.369559824
2481	603570.226	7739222.417	0.346736223
2482	603579.5974	7739222.361	0.344757348
2483	603588.9687	7739222.304	0.325788587
2484	603598.3401	7739222.247	0.384038687
2485	603607.7115	7739222.19	0.407725334
2486	603617.0829	7739222.134	0.470233351
2487	603626.4542	7739222.077	0.483539343
2488	603635.8256	7739222.02	0.581026316
2489	603645.197	7739221.963	0.483660132
2490	603654.5684	7739221.907	0.519905984
2491	603663.9397	7739221.85	0.548304379
2492	603673.3111	7739221.793	0.590361416
2493	603682.6825	7739221.736	0.602562606
2494	603692.0539	7739221.68	0.569436431
2495	603701.4252	7739221.623	0.533367693
2496	603710.7966	7739221.566	0.463156432
2497	603720.168	7739221.509	0.456176251
2498	603729.5394	7739221.452	0.501986742
2499	603738.9107	7739221.395	0.503522873
2500	603748.2821	7739221.339	0.528662443
2501	603757.6535	7739221.282	0.542900324
2502	603767.0249	7739221.225	0.575121641
2503	603776.3963	7739221.168	0.570013642
2504	603785.7676	7739221.111	0.556622148
2505	603795.139	7739221.054	0.498996377
2506	603804.5104	7739220.998	0.486695945
2507	603813.8818	7739220.941	0.387119591
2508	603823.2531	7739220.884	0.338127881
2509	603832.6245	7739220.827	0.349696189
2510	603841.9959	7739220.77	0.322187066
2511	603851.3673	7739220.713	0.29410401
2512	603860.7387	7739220.656	0.295379162
2513	603870.11	7739220.6	0.282568395
2514	603879.4814	7739220.543	0.250688076
2515	603888.8528	7739220.486	0.189711392
2516	603898.2242	7739220.429	0.218923926
2517	603907.5956	7739220.372	0.247697532
2518	603916.9669	7739220.315	0.294900745
2519	603926.3383	7739220.258	0.300093412
2520	603935.7097	7739220.201	0.289058
2521	603945.0811	7739220.144	0.247405037
2522	603954.4525	7739220.087	0.299965084
2523	603963.8238	7739220.03	0.318110794
2524	603973.1952	7739219.973	0.312098891
2525	603982.5666	7739219.916	0.319616884
2526	603991.938	7739219.86	0.347952187
2527	604001.3094	7739219.803	0.294265777
2528	604010.6808	7739219.746	0.295851022
2529	604020.0521	7739219.689	0.278841674
2530	604029.4235	7739219.632	0.256277859
2531	604038.7949	7739219.575	0.312486142
2532	604048.1663	7739219.518	0.306993634
2533	604057.5377	7739219.461	0.261008024
2534	604066.9091	7739219.404	0.238628879
2535	604076.2804	7739219.347	0.236249581
2536	604085.6518	7739219.29	0.245125353
2537	604095.0232	7739219.233	0.185488462
2538	604104.3946	7739219.176	0.172789112
2539	604113.766	7739219.119	0.143284962
2540	604123.1374	7739219.062	0.192549482
2541	604132.5087	7739219.005	0.248865694
2542	604141.8801	7739218.948	0.321713507
2543	604151.2515	7739218.891	0.173054859
2544	604160.6229	7739218.833	0.186029226
2545	604169.9943	7739218.776	0.25298506
2546	604179.3657	7739218.719	0.253190726
2547	604188.7371	7739218.662	0.240149632
2548	604198.1084	7739218.605	0.172176301
2549	604207.4798	7739218.548	0.154553473
2550	604216.8512	7739218.491	0.271521509
2551	604226.2226	7739218.434	0.268572897
2552	604235.594	7739218.377	0.130675763
2553	604244.9654	7739218.32	0.175843313
2554	604254.3368	7739218.263	0.242789984
2555	604263.7082	7739218.206	0.179111525
2556	604273.0795	7739218.149	0.174952313
2557	604282.4509	7739218.091	0.098961182
2558	604291.8223	7739218.034	-0.047455195
2559	604301.1937	7739217.977	-0.046869278
2560	604310.5651	7739217.92	0.007614213
2561	604319.9365	7739217.863	0.050434783
2562	604329.3079	7739217.806	0.199021488
2563	604338.6793	7739217.749	0.256369859
2564	604348.0507	7739217.691	0.274757802
2565	604357.422	7739217.634	0.258922935
2566	604366.7934	7739217.577	0.262976617
2567	604376.1648	7739217.52	0.25317207
2568	604385.5362	7739217.463	0.234651342
2569	604394.9076	7739217.406	0.199638456
2570	604404.279	7739217.348	0.209774524
2571	604413.6504	7739217.291	0.174093008
2572	604423.0218	7739217.234	0.177370027
2573	604432.3932	7739217.177	0.139021561
2574	604441.7646	7739217.12	0.105450839
2575	604451.136	7739217.062	0.116715245
2576	604460.5073	7739217.005	0.153827161
2577	604469.8787	7739216.948	0.165476486
2578	604479.2501	7739216.891	0.230730474
2579	604488.6215	7739216.834	0.186247081
2580	604497.9929	7739216.776	0.186404541
2581	604507.3643	7739216.719	0.198584244
2582	604516.7357	7739216.662	0.191600397
2583	604526.1071	7739216.605	0.192608386
2584	604535.4785	7739216.547	0.209111616
2585	604544.8499	7739216.49	0.184267357
2586	604554.2213	7739216.433	0.153170049
2587	604563.5927	7739216.376	0.219106153
2588	604572.9641	7739216.318	0.186762437
2589	604582.3355	7739216.261	0.195015579
2590	604591.7069	7739216.204	0.313322663
2591	604601.0783	7739216.147	0.520437539
2592	604610.4496	7739216.089	0.266139328
2593	604619.821	7739216.032	0.278641045
2594	604629.1924	7739215.975	0.272384048
2595	604638.5638	7739215.917	0.249644175
2596	604647.9352	7739215.86	0.08854755
2597	604657.3066	7739215.803	0.185474426
2598	604666.678	7739215.745	0.174628451
2599	604676.0494	7739215.688	0.172662675
2600	604685.4208	7739215.631	0.117911592
2601	604694.7922	7739215.573	0.044466961
2602	604704.1636	7739215.516	-0.099843584
2603	604713.535	7739215.459	0.054530766
2604	604722.9064	7739215.401	0.169108525
2605	604732.2778	7739215.344	0.190356165
2606	604741.6492	7739215.287	0.20301573
2607	604751.0206	7739215.229	0.040459268
2608	604760.392	7739215.172	-0.003692406
2609	604769.7634	7739215.114	0.056132354
2610	604779.1348	7739215.057	0.116802
2611	604788.5062	7739215	0.2027805
2612	604797.8776	7739214.942	0.196023345
2613	604807.249	7739214.885	0.185111985
2614	604816.6204	7739214.827	0.232840717
2615	604825.9918	7739214.77	0.273897052
2616	604835.3632	7739214.713	0.251965076
2617	604844.7346	7739214.655	0.203222722
2618	604854.106	7739214.598	0.25164634
2619	604863.4774	7739214.54	0.281169206
2620	604872.8488	7739214.483	0.19873102
2621	604882.2202	7739214.425	0.122617684
2622	604891.5916	7739214.368	0.123351954
2623	604900.963	7739214.311	0.281805307
2624	604910.3344	7739214.253	0.34677583
2625	604919.7058	7739214.196	0.341497421
2626	604929.0772	7739214.138	0.162795916
2627	604938.4486	7739214.081	0.149045527
2628	604947.82	7739214.023	0.135196686
2629	604957.1914	7739213.966	0.15880172
2630	604966.5628	7739213.908	0.135400906
2631	604975.9342	7739213.851	0.005452563
2632	604985.3056	7739213.793	0.02356982
2633	604994.677	7739213.736	0.066941768
2634	605004.0484	7739213.678	0.135618806
2635	605013.4198	7739213.621	0.05440313
2636	605022.7912	7739213.563	0.001897876
2637	605032.1626	7739213.506	0.040007826
2638	605041.534	7739213.448	0.10204082
2639	605050.9054	7739213.391	0.061824471
2640	605060.2768	7739213.333	0.118008338
2641	605069.6482	7739213.276	0.133019999
2642	605079.0196	7739213.218	0.127057403
2643	605088.3911	7739213.16	0.178698957
2644	605097.7625	7739213.103	0.138372838
2645	605107.1339	7739213.045	0.205706939
2646	605116.5053	7739212.988	0.180956632
2647	605125.8767	7739212.93	0.418309569
2648	605135.2481	7739212.873	0.425598323
2649	605144.6195	7739212.815	0.348033369
2650	605153.9909	7739212.757	0.20116739
2651	605163.3623	7739212.7	0.066851854
2652	605172.7337	7739212.642	0.184458494
2653	605182.1051	7739212.585	0.395495206
2654	605191.4765	7739212.527	0.408687949
2655	605200.8479	7739212.469	0.029373433
2656	605210.2193	7739212.412	0.002294894
2657	605219.5907	7739212.354	0.001261524
2658	605228.9622	7739212.297	0.000873193
2659	605238.3336	7739212.239	-0.017771233
2660	605247.705	7739212.181	0.022767769
2661	605257.0764	7739212.124	0.081569798
2662	605266.4478	7739212.066	0.117495626
2663	605275.8192	7739212.008	0.147431046
2664	605285.1906	7739211.951	0.149560124
2665	605294.562	7739211.893	0.157026693
2666	605303.9334	7739211.835	0.166345388
2667	605313.3048	7739211.778	0.102494285
2668	605322.6762	7739211.72	0.077676386
2669	605332.0477	7739211.662	0.092974238
2670	605341.4191	7739211.605	0.058809854
2671	605350.7905	7739211.547	0.066346921
2672	605360.1619	7739211.489	0.062582344
2673	605369.5333	7739211.431	0.033195876
2674	605378.9047	7739211.374	0.023542857
2675	605388.2761	7739211.316	-0.031758957
2676	605397.6475	7739211.258	0.00426536
2677	605407.0189	7739211.201	0.024848254
2678	605416.3904	7739211.143	0.051466189
2679	605425.7618	7739211.085	0.042961862
2680	605435.1332	7739211.027	0.018044708
2681	605444.5046	7739210.97	0.074770093
2682	605453.876	7739210.912	0.096411481
2683	605463.2474	7739210.854	0.060776062
2684	605472.6188	7739210.796	0.103007518
2685	605481.9902	7739210.739	0.085963294
2686	605491.3617	7739210.681	0.112698004
2687	605500.7331	7739210.623	0.092544377
2688	605510.1045	7739210.565	0.059964541
2689	605519.4759	7739210.507	0.112809919
2690	605528.8473	7739210.45	0.094412744
2691	605538.2187	7739210.392	0.138178557
2692	605547.5901	7739210.334	0.243679911
2693	605556.9616	7739210.276	0.268789589
2694	605566.333	7739210.218	0.127313763
2695	605575.7044	7739210.161	0.125529841
2696	605585.0758	7739210.103	0.109139495
2697	605594.4472	7739210.045	0.106316447
2698	605603.8186	7739209.987	0.086164042
2699	605613.1901	7739209.929	0.130085707
2700	605622.5615	7739209.871	0.081180416
2701	605631.9329	7739209.814	0.096704714
2702	605641.3043	7739209.756	0.128147483
2703	605650.6757	7739209.698	0.106352165
2704	605660.0471	7739209.64	0.093262032
2705	605669.4186	7739209.582	0.072225228
2706	605678.79	7739209.524	0.113262124
2707	605688.1614	7739209.466	0.087294534
2708	605697.5328	7739209.408	0.091795817
2709	605706.9042	7739209.35	0.084692031
2710	605716.2756	7739209.293	0.109668441
2711	605725.6471	7739209.235	0.103367902
2712	605735.0185	7739209.177	0.097345136
2713	605744.3899	7739209.119	0.049684949
2714	605753.7613	7739209.061	0.003519128
2715	605763.1327	7739209.003	0.084695391
2716	605772.5042	7739208.945	0.12273591
2717	605781.8756	7739208.887	0.091173269
2718	605791.247	7739208.829	0.116385914
2719	605800.6184	7739208.771	0.11800766
2720	605809.9898	7739208.713	0.104962327
2721	605819.3613	7739208.655	0.079388022
2722	605828.7327	7739208.597	0.069284067
2723	605838.1041	7739208.539	0.202549398
2724	605847.4755	7739208.481	0.385554135
2725	605856.8469	7739208.424	0.373025507
2726	605866.2184	7739208.366	0.40302223
2727	605875.5898	7739208.308	0.436644763
2728	605884.9612	7739208.25	0.506660104
2729	605894.3326	7739208.192	0.480210632
2730	605903.704	7739208.134	0.494325519
2731	605913.0755	7739208.076	0.524605632
2732	605922.4469	7739208.018	0.554751933
2733	605931.8183	7739207.96	0.546330094
2734	605941.1897	7739207.901	0.554155052
2735	605950.5612	7739207.843	0.594983995
2736	605959.9326	7739207.785	0.63868469
2737	605969.304	7739207.727	0.612819195
2738	605978.6754	7739207.669	0.680097997
2739	605988.0469	7739207.611	0.648378134
2740	605997.4183	7739207.553	0.635797322
2741	606006.7897	7739207.495	0.572616577
2742	606016.1611	7739207.437	0.575506449
2743	606025.5326	7739207.379	0.516193509
2744	606034.904	7739207.321	0.462918341
2745	606044.2754	7739207.263	0.282767802
2746	606053.6468	7739207.205	0.472550243
2747	606063.0183	7739207.147	0.437875152
2748	606072.3897	7739207.089	0.344055951
2749	606081.7611	7739207.031	0.140439034
2750	606091.1325	7739206.972	0.196925327
2751	606100.504	7739206.914	0.167765796
2752	606109.8754	7739206.856	0.225378782
2753	606119.2468	7739206.798	0.175270289
2754	606128.6182	7739206.74	0.09893617
2755	606137.9897	7739206.682	0.188071907
2756	606147.3611	7739206.624	0.157857895
2757	606156.7325	7739206.566	0.138336018
2758	606166.104	7739206.507	0.144663438
2759	606175.4754	7739206.449	0.129188985
2760	606184.8468	7739206.391	0.144596279
2761	606194.2182	7739206.333	0.081884138
2762	606203.5897	7739206.275	0.087841637
2763	606212.9611	7739206.217	0.033518404
2764	606222.3325	7739206.158	0.090960987
2765	606231.704	7739206.1	0.127870321
2766	606241.0754	7739206.042	0.138990819
2767	606250.4468	7739205.984	0.15215677
2768	606259.8182	7739205.926	0.149940968
2769	606269.1897	7739205.867	0.127455071
2770	606278.5611	7739205.809	0.148810148
2771	606287.9325	7739205.751	0.133694291
2772	606297.304	7739205.693	0.151790425
2773	606306.6754	7739205.635	0.167445123
2774	606316.0468	7739205.576	0.15942727
2775	606325.4183	7739205.518	0.172020346
2776	606334.7897	7739205.46	0.160137966
2777	606344.1611	7739205.402	0.178753823
2778	606353.5325	7739205.343	0.175796807
2779	606362.904	7739205.285	0.182074264
2780	606372.2754	7739205.227	0.18801868
2781	606381.6468	7739205.169	0.172432959
2782	606391.0183	7739205.11	0.198343799
2783	606400.3897	7739205.052	0.185688168
2784	606409.7611	7739204.994	0.156498045
2785	606419.1326	7739204.936	0.127474084
2786	606428.504	7739204.877	0.142741069
2787	606437.8754	7739204.819	0.178990021
2788	606447.2469	7739204.761	0.159984127
2789	606456.6183	7739204.702	0.148776352
2790	606465.9897	7739204.644	0.148770705
2791	606475.3612	7739204.586	0.144604415
2792	606484.7326	7739204.527	0.148581386
2793	606494.104	7739204.469	0.160920918
2794	606503.4755	7739204.411	0.155020818
2795	606512.8469	7739204.352	0.132021129
2796	606522.2184	7739204.294	0.138598382
2797	606531.5898	7739204.236	0.181135848
2798	606540.9612	7739204.177	0.16770187
2799	606550.3327	7739204.119	0.095478363
2800	606559.7041	7739204.061	0.051767226
2801	606569.0755	7739204.002	0.039047357
2802	606578.447	7739203.944	-0.027312484
2803	606587.8184	7739203.886	0.194376677
2804	606597.1898	7739203.827	0.228024364
2805	606606.5613	7739203.769	0.219319075
2806	606615.9327	7739203.71	0.262412935
2807	606625.3042	7739203.652	0.244491085
2808	606634.6756	7739203.594	0.246444389
2809	606644.047	7739203.535	0.291897625
2810	606653.4185	7739203.477	0.25971511
2811	606662.7899	7739203.418	0.203963488
2812	606672.1613	7739203.36	0.223288268
2813	606681.5328	7739203.302	0.226800874
2814	606690.9042	7739203.243	0.208411485
2815	606700.2757	7739203.185	0.192926779
2816	606709.6471	7739203.126	0.191570878
2817	606719.0185	7739203.068	0.188715488
2818	606728.39	7739203.009	0.209160298
2819	606737.7614	7739202.951	0.192866132
2820	606747.1329	7739202.892	0.26568222
2821	606756.5043	7739202.834	0.257226497
2822	606765.8757	7739202.775	0.246873245
2823	606775.2472	7739202.717	0.214183778
2824	606784.6186	7739202.658	0.19136627
2825	606793.9901	7739202.6	0.196884662
2826	606803.3615	7739202.541	0.225293785
2827	606812.7329	7739202.483	0.238232046
2828	606822.1044	7739202.424	0.208161399
2829	606831.4758	7739202.366	0.219014078
2830	606840.8473	7739202.307	0.245104983
2831	606850.2187	7739202.249	0.2263401
2832	606859.5902	7739202.19	0.186841264
2833	606868.9616	7739202.132	0.208968028
2834	606878.333	7739202.073	0.342981488
2835	606887.7045	7739202.015	0.345733643
2836	606897.0759	7739201.956	0.295728266
2837	606906.4474	7739201.898	0.213687316
2838	606915.8188	7739201.839	0.208434537
2839	606925.1903	7739201.781	0.212364972
2840	606934.5617	7739201.722	0.170592263
2841	606943.9332	7739201.663	0.187634796
2842	606953.3046	7739201.605	0.210205987
2843	606962.676	7739201.546	0.124051265
2844	606972.0475	7739201.488	0.138219625
2845	606981.4189	7739201.429	0.130148277
2846	606990.7904	7739201.371	0.146739125
2847	607000.1618	7739201.312	0.129292682
2848	607009.5333	7739201.253	0.118886113
2849	607018.9047	7739201.195	0.174813181
2850	607028.2762	7739201.136	0.173261896
2851	607037.6476	7739201.077	0.158829793
2852	607047.0191	7739201.019	0.176339567
2853	607056.3905	7739200.96	0.152529567
2854	607065.7619	7739200.902	0.17776835
2855	607075.1334	7739200.843	0.169264123
2856	607084.5048	7739200.784	0.172458172
2857	607093.8763	7739200.726	0.228150994
2858	607103.2477	7739200.667	0.20544523
2859	607112.6192	7739200.608	0.240644485
2860	607121.9906	7739200.55	0.192233935
2861	607131.3621	7739200.491	0.227722779
2862	607140.7335	7739200.432	0.241890416
2863	607150.105	7739200.374	0.214326844
2864	607159.4764	7739200.315	0.243293241
2865	607168.8479	7739200.256	0.235922858
2866	607178.2193	7739200.198	0.33497262
2867	607187.5908	7739200.139	0.224919438
2868	607196.9622	7739200.08	0.177293122
2869	607206.3337	7739200.021	0.182153091
2870	607215.7051	7739199.963	0.162038952
2871	607225.0766	7739199.904	0.198612317
2872	607234.448	7739199.845	0.202362373
2873	607243.8195	7739199.786	0.195547462
2874	607253.1909	7739199.728	0.165544808
2875	607262.5624	7739199.669	0.18243596
2876	607271.9338	7739199.61	0.199132413
2877	607281.3053	7739199.551	0.160907134
2878	607290.6767	7739199.493	0.208686441
2879	607300.0482	7739199.434	0.192399561
2880	607309.4196	7739199.375	0.195633382
2881	607318.7911	7739199.316	0.202075765
2882	607328.1625	7739199.258	0.234730929
2883	607337.534	7739199.199	0.282333255
2884	607346.9054	7739199.14	0.146544874
2885	607356.2769	7739199.081	0.104804337
2886	607365.6484	7739199.022	0.084055789
2887	607375.0198	7739198.964	0.067232564
2888	607384.3913	7739198.905	0.073345609
2889	607393.7627	7739198.846	0.043092646
2890	607403.1342	7739198.787	0.07254938
2891	607412.5056	7739198.728	0.095596328
2892	607421.8771	7739198.67	0.111437239
2893	607431.2485	7739198.611	0.098797083
2894	607440.62	7739198.552	0.101259239
2895	607449.9914	7739198.493	0.120268427
2896	607459.3629	7739198.434	0.149918348
2897	607468.7344	7739198.375	0.113733202
2898	607478.1058	7739198.316	0.151277915
2899	607487.4773	7739198.258	0.165254742
2900	607496.8487	7739198.199	0.133435771
2901	607506.2202	7739198.14	0.158080041
2902	607515.5916	7739198.081	0.096531548
2903	607524.9631	7739198.022	0.115485288
2904	607534.3346	7739197.963	0.09728045
2905	607543.706	7739197.904	0.074578114
2906	607553.0775	7739197.845	0.106056072
2907	607562.4489	7739197.786	0.087982602
2908	607571.8204	7739197.727	0.094987959
2909	607581.1918	7739197.669	0.129282027
2910	607590.5633	7739197.61	0.107190713
2911	607599.9348	7739197.551	0.163813621
2912	607609.3062	7739197.492	0.266526192
2913	607618.6777	7739197.433	0.338794738
2914	607628.0491	7739197.374	0.238605902
2915	607637.4206	7739197.315	0.263814986
2916	607646.792	7739197.256	0.28172043
2917	607656.1635	7739197.197	0.314699799
2918	607665.535	7739197.138	0.23787342
2919	607674.9064	7739197.079	0.114092588
2920	607684.2779	7739197.02	0.221695095
2921	607693.6493	7739196.961	0.367543846
2922	607703.0208	7739196.902	0.215528533
2923	607712.3923	7739196.843	0.104880579
2924	607721.7637	7739196.784	0.091104545
2925	607731.1352	7739196.725	-0.039445423
2926	607740.5067	7739196.666	0.107111111
2927	607749.8781	7739196.607	0.09259259
2928	607759.2496	7739196.548	0.116716124
2929	607768.621	7739196.489	0.184526458
2930	607777.9925	7739196.43	0.257258624
2931	607787.364	7739196.371	0.290557504
2932	607796.7354	7739196.312	0.230461463
2933	607806.1069	7739196.253	0.167115346
2934	607815.4784	7739196.194	0.161686614
2935	607824.8498	7739196.135	0.142470881
2936	607834.2213	7739196.076	0.164328441
2937	607843.5927	7739196.017	0.129847869
2938	607852.9642	7739195.958	0.133641541
2939	607862.3357	7739195.899	0.089502297
2940	607871.7071	7739195.839	0.122021183
2941	607881.0786	7739195.78	0.15193966
2942	607890.4501	7739195.721	0.142701164
2943	607899.8215	7739195.662	0.148080438
2944	607909.193	7739195.603	0.165941179
2945	607918.5645	7739195.544	0.185592577
2946	607927.9359	7739195.485	0.149758458
2947	607937.3074	7739195.426	0.123907782
2948	607946.6789	7739195.367	0.053420804
2949	607956.0503	7739195.308	0.024086604
2950	607965.4218	7739195.248	0.055722892
2951	607974.7933	7739195.189	0.066572666
2952	607984.1647	7739195.13	0.039780848
2953	607993.5362	7739195.071	0.054759897
2954	608002.9077	7739195.012	0.178276539
2955	608012.2791	7739194.953	0.248570472
2956	608021.6506	7739194.893	0.247720048
2957	608031.0221	7739194.834	0.207812667
2958	608040.3935	7739194.775	0.16340138
2959	608049.765	7739194.716	0.15497224
2960	608059.1365	7739194.657	0.190602049
2961	608068.5079	7739194.598	0.142444655
2962	608077.8794	7739194.538	0.082535423
2963	608087.2509	7739194.479	0.082472175
2964	608096.6223	7739194.42	0.101586983
2965	608105.9938	7739194.361	0.066411756
2966	608115.3653	7739194.302	0.020853447
2967	608124.7367	7739194.242	0.018925345
2968	608134.1082	7739194.183	0.103682943
2969	608143.4797	7739194.124	0.149872646
2970	608152.8512	7739194.065	0.110356204
2971	608162.2226	7739194.005	0.041988641
2972	608171.5941	7739193.946	0.000854457
2973	608180.9656	7739193.887	0.136933878
2974	608190.337	7739193.828	0.521683991
2975	608199.7085	7739193.768	0.558266282
2976	608209.08	7739193.709	0.607723355
2977	608218.4515	7739193.65	0.635371685
2978	608227.8229	7739193.591	0.645663798
2979	608237.1944	7739193.531	0.596400678
2980	608246.5659	7739193.472	0.563230753
2981	608255.9373	7739193.413	0.507031381
2982	608265.3088	7739193.353	0.426760823
2983	608274.6803	7739193.294	0.447603017
2984	608284.0518	7739193.235	0.602965593
2985	608293.4232	7739193.176	0.585438132
2986	608302.7947	7739193.116	0.543997407
2987	608312.1662	7739193.057	0.550583065
2988	608321.5377	7739192.998	0.560877025
2989	608330.9091	7739192.938	0.577415586
2990	608340.2806	7739192.879	0.608618557
2991	608349.6521	7739192.82	0.607453406
2992	608359.0236	7739192.76	0.562679112
2993	608368.395	7739192.701	0.522809207
2994	608377.7665	7739192.642	0.615755618
2995	608387.138	7739192.582	0.542804837
2996	608396.5095	7739192.523	0.531210601
2997	608405.8809	7739192.463	0.602701604
2998	608415.2524	7739192.404	0.581145585
2999	608424.6239	7739192.345	0.580821514
3000	608433.9954	7739192.285	0.593423009
3001	608443.3668	7739192.226	0.596715331
3002	608452.7383	7739192.166	0.608410358
3003	608462.1098	7739192.107	0.600301683
3004	608471.4813	7739192.048	0.571128428
3005	608480.8527	7739191.988	0.586298466
3006	608490.2242	7739191.929	0.613789737
3007	608499.5957	7739191.869	0.613932848
3008	608508.9672	7739191.81	0.577375591
3009	608518.3387	7739191.751	0.408444643
3010	608527.7101	7739191.691	0.428091764
3011	608537.0816	7739191.632	0.473456889
3012	608546.4531	7739191.572	0.479225427
3013	608555.8246	7739191.513	0.53305155
3014	608565.1961	7739191.453	0.539309919
3015	608574.5675	7739191.394	0.574911892
3016	608583.939	7739191.334	0.543354869
3017	608593.3105	7739191.275	0.558221281
3018	608602.682	7739191.215	0.636192262
3019	608612.0535	7739191.156	0.558575332
3020	608621.4249	7739191.096	0.620598733
3021	608630.7964	7739191.037	0.614699602
3022	608640.1679	7739190.977	0.579349339
3023	608649.5394	7739190.918	0.583660424
3024	608658.9109	7739190.858	0.592740297
3025	608668.2823	7739190.799	0.581282556
3026	608677.6538	7739190.739	0.614375889
3027	608687.0253	7739190.68	0.564204574
3028	608696.3968	7739190.62	0.573746681
3029	608705.7683	7739190.561	0.58862716
3030	608715.1397	7739190.501	0.583587766
3031	608724.5112	7739190.442	0.57643497
3032	608733.8827	7739190.382	0.539298952
3033	608743.2542	7739190.323	0.486664563
3034	608752.6257	7739190.263	0.492759705
3035	608761.9972	7739190.203	0.49742353
3036	608771.3686	7739190.144	0.529829383
3037	608780.7401	7739190.084	0.564217985
3038	608790.1116	7739190.025	0.552310705
3039	608799.4831	7739189.965	0.575627506
3040	608808.8546	7739189.906	0.559665859
3041	608818.2261	7739189.846	0.550707996
3042	608827.5976	7739189.786	0.51861763
3043	608836.969	7739189.727	0.46581915
3044	608846.3405	7739189.667	0.452023983
3045	608855.712	7739189.608	0.442328513
3046	608865.0835	7739189.548	0.37662062
3047	608874.455	7739189.488	0.365497082
3048	608883.8265	7739189.429	0.219352007
3049	608893.198	7739189.369	0.242300481
3050	608902.5694	7739189.309	0.202668145
3051	608911.9409	7739189.25	0.198167741
3052	608921.3124	7739189.19	0.214892671
3053	608930.6839	7739189.13	0.223740488
3054	608940.0554	7739189.071	0.083000191
3055	608949.4269	7739189.011	0.068401419
3056	608958.7984	7739188.951	0.148516759
3057	608968.1699	7739188.892	0.262074441
3058	608977.5413	7739188.832	0.229968786
3059	608986.9128	7739188.772	0.448780984
3060	608996.2843	7739188.713	0.421581209
3061	609005.6558	7739188.653	0.417437792
3062	609015.0273	7739188.593	0.428206891
3063	609024.3988	7739188.533	0.465467751
3064	609033.7703	7739188.474	0.443783462
3065	609043.1418	7739188.414	0.33587122
3066	609052.5133	7739188.354	0.323184758
3067	609061.8847	7739188.295	0.34242928
3068	609071.2562	7739188.235	0.339142561
3069	609080.6277	7739188.175	0.3377828
3070	609089.9992	7739188.115	0.308633596
3071	609099.3707	7739188.056	0.109309919
3072	609108.7422	7739187.996	-0.002382303
3073	609118.1137	7739187.936	0.049155835
3074	609127.4852	7739187.876	0.269638389
3075	609136.8567	7739187.817	0.243578553
3076	609146.2282	7739187.757	0.15021725
3077	609155.5997	7739187.697	0.112759642
3078	609164.9711	7739187.637	0.124167301
3079	609174.3426	7739187.577	0.162350386
3080	609183.7141	7739187.518	0.196286201
3081	609193.0856	7739187.458	0.252603114
3082	609202.4571	7739187.398	6.70E-05
3083	609211.8286	7739187.338	0.262628883
3084	609221.2001	7739187.278	0.275823176
3085	609230.5716	7739187.219	0.486908078
3086	609239.9431	7739187.159	0.453840017
3087	609249.3146	7739187.099	0.348916441
3088	609258.6861	7739187.039	0.363232166
3089	609268.0576	7739186.979	0.26120913
3090	609277.4291	7739186.919	0.21841231
3091	609286.8006	7739186.859	0.229861379
3092	609296.1721	7739186.8	0.276279807
3093	609305.5436	7739186.74	0.46859169
3094	609314.915	7739186.68	0.52702111
3095	609324.2865	7739186.62	0.283046126
3096	609333.658	7739186.56	0.142201841
3097	609343.0295	7739186.5	0.136518776
3098	609352.401	7739186.44	0.185769945
3099	609361.7725	7739186.38	0.107478634
3100	609371.144	7739186.321	0.098215312
3101	609380.5155	7739186.261	0.064066269
3102	609389.887	7739186.201	0.080402009
3103	609399.2585	7739186.141	0.074487299
3104	609408.63	7739186.081	0.06038066
3105	609418.0015	7739186.021	0.067008108
3106	609427.373	7739185.961	0.067152523
3107	609436.7445	7739185.901	0.05971564
3108	609446.116	7739185.841	0.059049245
3109	609455.4875	7739185.781	0.083811201
3110	609464.859	7739185.721	0.052492861
3111	609474.2305	7739185.661	0.023782559
3112	609483.602	7739185.601	0.091497228
3113	609492.9735	7739185.541	0.157409713
3114	609502.345	7739185.481	0.156184092
3115	609511.7165	7739185.421	0.205598593
3116	609521.088	7739185.361	0.247907102
3117	609530.4595	7739185.301	0.266988993
3118	609539.831	7739185.241	0.322209299
3119	609549.2025	7739185.181	0.235502958
3120	609558.574	7739185.121	0.24528715
3121	609567.9455	7739185.061	0.303541869
3122	609577.317	7739185.001	0.200556204
3123	609586.6885	7739184.941	0.253166109
3124	609596.06	7739184.881	0.159376353
3125	609605.4315	7739184.821	0.150485441
3126	609614.803	7739184.761	0.16130276
3127	609624.1745	7739184.701	0.124305412
3128	609633.546	7739184.641	0.15946281
3129	609642.9175	7739184.581	0.31151557
3130	609652.289	7739184.521	0.418912739
3131	609661.6605	7739184.461	0.562482297
3132	609671.032	7739184.401	0.533096075
3133	609680.4035	7739184.341	0.361519933
3134	609689.775	7739184.281	0.338299185
3135	609699.1465	7739184.221	0.618674994
3136	609708.518	7739184.161	0.614184797
3137	609717.8896	7739184.101	0.558220148
3138	609727.2611	7739184.041	0.584178209
3139	609736.6326	7739183.98	0.545362771
3140	609746.0041	7739183.92	0.546059132
3141	609755.3756	7739183.86	0.538697124
3142	609764.7471	7739183.8	0.504833341
3143	609774.1186	7739183.74	0.490929395
3144	609783.4901	7739183.68	0.544158757
3145	609792.8616	7739183.62	0.491897821
3146	609802.2331	7739183.56	0.460975617
3147	609811.6046	7739183.499	0.51342988
3148	609820.9761	7739183.439	0.558369696
3149	609830.3476	7739183.379	0.542182744
3150	609839.7191	7739183.319	0.546113968
3151	609849.0906	7739183.259	0.572870731
3152	609858.4621	7739183.199	0.564742148
3153	609867.8336	7739183.138	0.527047515
3154	609877.2052	7739183.078	0.572540283
3155	609886.5767	7739183.018	0.585777521
3156	609895.9482	7739182.958	0.573667705
3157	609905.3197	7739182.898	0.575262845
3158	609914.6912	7739182.837	0.566586971
3159	609924.0627	7739182.777	0.569018841
3160	609933.4342	7739182.717	0.634825706
3161	609942.8057	7739182.657	0.578018546
3162	609952.1772	7739182.597	0.561023355
3163	609961.5487	7739182.536	0.654708505
3164	609970.9202	7739182.476	0.468343467
3165	609980.2918	7739182.416	0.361075103
3166	609989.6633	7739182.356	0.324607342
3167	609999.0348	7739182.295	0.281990528
3168	610008.4063	7739182.235	0.28531146
3169	610017.7778	7739182.175	0.250255883
3170	610027.1493	7739182.115	0.261738271
3171	610036.5208	7739182.054	0.275802046
3172	610045.8923	7739181.994	0.240141556
3173	610055.2638	7739181.934	0.245394245
3174	610064.6354	7739181.874	0.2874192
3175	610074.0069	7739181.813	0.193537295
3176	610083.3784	7739181.753	0.256658018
3177	610092.7499	7739181.693	0.240943074
3178	610102.1214	7739181.632	0.291965574
3179	610111.4929	7739181.572	0.265140682
3180	610120.8644	7739181.512	0.240051955
3181	610130.2359	7739181.451	0.286088616
3182	610139.6075	7739181.391	0.297329664
3183	610148.979	7739181.331	0.317220539
3184	610158.3505	7739181.271	0.272684097
3185	610167.722	7739181.21	0.217370495
3186	610177.0935	7739181.15	0.239127845
3187	610186.465	7739181.089	0.264300048
3188	610195.8365	7739181.029	0.261999518
3189	610205.2081	7739180.969	0.261805624
3190	610214.5796	7739180.908	0.22605893
3191	610223.9511	7739180.848	0.264699161
3192	610233.3226	7739180.788	0.247163415
3193	610242.6941	7739180.727	0.254920214
3194	610252.0656	7739180.667	0.230889589
3195	610261.4372	7739180.607	0.167924955
3196	610270.8087	7739180.546	0.175974473
3197	610280.1802	7739180.486	0.173336282
3198	610289.5517	7739180.425	0.214318082
3199	610298.9232	7739180.365	0.22888504
3200	610308.2947	7739180.304	0.155206293
3201	610317.6663	7739180.244	0.125106797
3202	610327.0378	7739180.184	0.102580562
3203	610336.4093	7739180.123	0.103448279
3204	610345.7808	7739180.063	0.296418488
3205	610355.1523	7739180.002	0.598635733
3206	610364.5238	7739179.942	0.454796851
3207	610373.8954	7739179.881	0.410875261
3208	610383.2669	7739179.821	0.47527501
3209	610392.6384	7739179.761	0.460994482
3210	610402.0099	7739179.7	0.442450941
3211	610411.3814	7739179.64	0.442696631
3212	610420.753	7739179.579	0.412825137
3213	610430.1245	7739179.519	0.304115742
3214	610439.496	7739179.458	0.295117378
3215	610448.8675	7739179.398	0.33145085
3216	610458.239	7739179.337	0.377830237
3217	610467.6106	7739179.277	0.469014853
3218	610476.9821	7739179.216	0.434160858
3219	610486.3536	7739179.156	0.47747165
3220	610495.7251	7739179.095	0.465041548
3221	610505.0967	7739179.035	0.547725558
3222	610514.4682	7739178.974	0.519077003
3223	610523.8397	7739178.914	0.443550676
3224	610533.2112	7739178.853	0.568589032
3225	602989.2573	7739235.241	0.187604219
3226	602998.6286	7739235.184	0.163084269
3227	603008	7739235.128	0.064117745
3228	603017.3714	7739235.071	0.104915105
3229	603026.7427	7739235.015	0.104912281
3230	603036.1141	7739234.959	0.122175142
3231	603045.4855	7739234.902	0.085066162
3232	603054.8568	7739234.846	0.065467268
3233	603064.2282	7739234.789	0.088744245
3234	603073.5996	7739234.733	0.081158958
3235	603082.9709	7739234.676	0.096352585
3236	603092.3423	7739234.62	0.156201348
3237	603101.7137	7739234.563	0.179778174
3238	603111.0851	7739234.507	0.171979338
3239	603120.4564	7739234.451	0.197751403
3240	603129.8278	7739234.394	0.190876052
3241	603139.1992	7739234.338	0.26814419
3242	603148.5705	7739234.281	0.296703309
3243	603157.9419	7739234.225	0.246238187
3244	603167.3133	7739234.168	0.254156768
3245	603176.6846	7739234.112	0.346436113
3246	603186.056	7739234.055	0.331865847
3247	603195.4274	7739233.999	0.307043701
3248	603204.7988	7739233.942	0.389415801
3249	603214.1701	7739233.885	0.581837714
3250	603223.5415	7739233.829	0.570103943
3251	603232.9129	7739233.772	0.567155004
3252	603242.2842	7739233.716	0.483502388
3253	603251.6556	7739233.659	0.433095962
3254	603261.027	7739233.603	0.32368809
3255	603270.3984	7739233.546	0.360822171
3256	603279.7697	7739233.49	0.396845907
3257	603289.1411	7739233.433	0.368127704
3258	603298.5125	7739233.377	0.332418948
3259	603307.8839	7739233.32	0.335282892
3260	603317.2552	7739233.263	0.306001335
3261	603326.6266	7739233.207	0.340217233
3262	603335.998	7739233.15	0.298650235
3263	603345.3693	7739233.094	0.308354288
3264	603354.7407	7739233.037	0.288894743
3265	603364.1121	7739232.98	0.255588472
3266	603373.4835	7739232.924	0.274024218
3267	603382.8548	7739232.867	0.306836247
3268	603392.2262	7739232.81	0.341580421
3269	603401.5976	7739232.754	0.340679526
3270	603410.969	7739232.697	0.362831861
3271	603420.3403	7739232.641	0.364933282
3272	603429.7117	7739232.584	0.306780696
3273	603439.0831	7739232.527	0.308725744
3274	603448.4545	7739232.471	0.320889384
3275	603457.8258	7739232.414	0.294962108
3276	603467.1972	7739232.357	0.302273989
3277	603476.5686	7739232.301	0.320111662
3278	603485.94	7739232.244	0.299745977
3279	603495.3114	7739232.187	0.291547179
3280	603504.6827	7739232.131	0.30537805
3281	603514.0541	7739232.074	0.330120474
3282	603523.4255	7739232.017	0.325320959
3283	603532.7969	7739231.96	0.285633177
3284	603542.1682	7739231.904	0.344520986
3285	603551.5396	7739231.847	0.351702929
3286	603560.911	7739231.79	0.300513059
3287	603570.2824	7739231.734	0.352263808
3288	603579.6538	7739231.677	0.353048474
3289	603589.0251	7739231.62	0.340934426
3290	603598.3965	7739231.563	0.340784967
3291	603607.7679	7739231.507	0.35203436
3292	603617.1393	7739231.45	0.447406828
3293	603626.5107	7739231.393	0.491808087
3294	603635.882	7739231.336	0.57657367
3295	603645.2534	7739231.28	0.541866601
3296	603654.6248	7739231.223	0.538880885
3297	603663.9962	7739231.166	0.529269755
3298	603673.3676	7739231.109	0.506400883
3299	603682.7389	7739231.053	0.531608343
3300	603692.1103	7739230.996	0.535498679
3301	603701.4817	7739230.939	0.496939182
3302	603710.8531	7739230.882	0.464658469
3303	603720.2245	7739230.825	0.46862635
3304	603729.5958	7739230.769	0.530839205
3305	603738.9672	7739230.712	0.56876713
3306	603748.3386	7739230.655	0.583909333
3307	603757.71	7739230.598	0.598178566
3308	603767.0814	7739230.541	0.582759559
3309	603776.4528	7739230.484	0.553765714
3310	603785.8241	7739230.428	0.556297839
3311	603795.1955	7739230.371	0.514115334
3312	603804.5669	7739230.314	0.459842533
3313	603813.9383	7739230.257	0.369897962
3314	603823.3097	7739230.2	0.323143631
3315	603832.6811	7739230.143	0.333640248
3316	603842.0524	7739230.086	0.349988639
3317	603851.4238	7739230.03	0.282776624
3318	603860.7952	7739229.973	0.316127598
3319	603870.1666	7739229.916	0.270418257
3320	603879.538	7739229.859	0.256772399
3321	603888.9094	7739229.802	0.20486027
3322	603898.2807	7739229.745	0.217598915
3323	603907.6521	7739229.688	0.237668157
3324	603917.0235	7739229.631	0.287232816
3325	603926.3949	7739229.574	0.28389734
3326	603935.7663	7739229.517	0.249031663
3327	603945.1377	7739229.461	0.215308815
3328	603954.5091	7739229.404	0.277351916
3329	603963.8805	7739229.347	0.280496359
3330	603973.2518	7739229.29	0.324730188
3331	603982.6232	7739229.233	0.26074633
3332	603991.9946	7739229.176	0.283914506
3333	604001.366	7739229.119	0.330499709
3334	604010.7374	7739229.062	0.312462807
3335	604020.1088	7739229.005	0.259674698
3336	604029.4802	7739228.948	0.285188913
3337	604038.8516	7739228.891	0.264094949
3338	604048.2229	7739228.834	0.262015164
3339	604057.5943	7739228.777	0.284198523
3340	604066.9657	7739228.72	0.263547629
3341	604076.3371	7739228.663	0.279703498
3342	604085.7085	7739228.606	0.277721494
3343	604095.0799	7739228.549	0.207882449
3344	604104.4513	7739228.492	0.209422901
3345	604113.8227	7739228.435	0.216861933
3346	604123.1941	7739228.378	0.270158499
3347	604132.5654	7739228.321	0.274588346
3348	604141.9368	7739228.264	0.252051055
3349	604151.3082	7739228.207	0.178812742
3350	604160.6796	7739228.15	0.182483539
3351	604170.051	7739228.093	0.212930083
3352	604179.4224	7739228.036	0.200048268
3353	604188.7938	7739227.979	0.188737467
3354	604198.1652	7739227.922	0.183352083
3355	604207.5366	7739227.864	0.184173673
3356	604216.908	7739227.807	0.259682983
3357	604226.2794	7739227.75	0.236709312
3358	604235.6507	7739227.693	0.092938311
3359	604245.0221	7739227.636	0.229551449
3360	604254.3935	7739227.579	0.205972254
3361	604263.7649	7739227.522	0.177482411
3362	604273.1363	7739227.465	0.214957401
3363	604282.5077	7739227.408	0.074970014
3364	604291.8791	7739227.351	0.054741897
3365	604301.2505	7739227.293	-0.083272994
3366	604310.6219	7739227.236	-0.036228519
3367	604319.9933	7739227.179	-0.011193011
3368	604329.3647	7739227.122	0.002201027
3369	604338.7361	7739227.065	0.219447702
3370	604348.1075	7739227.008	0.235587373
3371	604357.4789	7739226.951	0.266779184
3372	604366.8503	7739226.893	0.254952401
3373	604376.2217	7739226.836	0.267250687
3374	604385.5931	7739226.779	0.193881094
3375	604394.9644	7739226.722	0.192160606
3376	604404.3358	7739226.665	0.254600108
3377	604413.7072	7739226.608	0.16484572
3378	604423.0786	7739226.55	0.209549725
3379	604432.45	7739226.493	0.209437296
3380	604441.8214	7739226.436	0.102518447
3381	604451.1928	7739226.379	0.110909328
3382	604460.5642	7739226.322	0.135693982
3383	604469.9356	7739226.264	0.164988384
3384	604479.307	7739226.207	0.183913678
3385	604488.6784	7739226.15	0.188088149
3386	604498.0498	7739226.093	0.188556865
3387	604507.4212	7739226.035	0.19707486
3388	604516.7926	7739225.978	0.186698213
3389	604526.164	7739225.921	0.21233131
3390	604535.5354	7739225.864	0.205701247
3391	604544.9068	7739225.806	0.210292608
3392	604554.2782	7739225.749	0.215777263
3393	604563.6496	7739225.692	0.199103475
3394	604573.021	7739225.635	0.233644858
3395	604582.3924	7739225.577	0.240061551
3396	604591.7638	7739225.52	0.227086842
3397	604601.1352	7739225.463	0.442070037
3398	604610.5066	7739225.405	0.411550939
3399	604619.878	7739225.348	0.293549687
3400	604629.2494	7739225.291	0.260718107
3401	604638.6208	7739225.234	0.258694023
3402	604647.9922	7739225.176	0.154607594
3403	604657.3636	7739225.119	0.147813335
3404	604666.735	7739225.062	0.197012141
3405	604676.1064	7739225.004	0.143581942
3406	604685.4778	7739224.947	0.158737019
3407	604694.8492	7739224.89	0.133501768
3408	604704.2206	7739224.832	-0.013097577
3409	604713.592	7739224.775	-0.04097395
3410	604722.9634	7739224.718	0.027987685
3411	604732.3348	7739224.66	0.102076776
3412	604741.7062	7739224.603	0.137953505
3413	604751.0776	7739224.545	0.081466012
3414	604760.449	7739224.488	-0.007301491
3415	604769.8204	7739224.431	0.028804487
3416	604779.1918	7739224.373	0.122032143
3417	604788.5632	7739224.316	0.216849968
3418	604797.9346	7739224.259	0.27625975
3419	604807.3061	7739224.201	0.232610315
3420	604816.6775	7739224.144	0.31625104
3421	604826.0489	7739224.086	0.326654524
3422	604835.4203	7739224.029	0.258346766
3423	604844.7917	7739223.971	0.273694158
3424	604854.1631	7739223.914	0.234914333
3425	604863.5345	7739223.857	0.228710458
3426	604872.9059	7739223.799	0.132172003
3427	604882.2773	7739223.742	0.091714665
3428	604891.6487	7739223.684	0.0906405
3429	604901.0201	7739223.627	0.114867046
3430	604910.3915	7739223.569	0.182158589
3431	604919.7629	7739223.512	0.207448706
3432	604929.1343	7739223.454	0.159972772
3433	604938.5057	7739223.397	0.107345842
3434	604947.8771	7739223.34	0.061689764
3435	604957.2485	7739223.282	0.219448775
3436	604966.62	7739223.225	0.269258112
3437	604975.9914	7739223.167	0.092715889
3438	604985.3628	7739223.11	0.017586822
3439	604994.7342	7739223.052	0.020240964
3440	605004.1056	7739222.995	0.034776136
3441	605013.477	7739222.937	-0.00095511
3442	605022.8484	7739222.88	0.022164796
3443	605032.2198	7739222.822	0.127064809
3444	605041.5912	7739222.764	0.128870472
3445	605050.9626	7739222.707	0.054237667
3446	605060.334	7739222.649	0.129870132
3447	605069.7055	7739222.592	0.077277757
3448	605079.0769	7739222.534	0.083050512
3449	605088.4483	7739222.477	0.28353253
3450	605097.8197	7739222.419	0.408511162
3451	605107.1911	7739222.362	0.333954364
3452	605116.5625	7739222.304	0.296125472
3453	605125.9339	7739222.246	0.461529493
3454	605135.3053	7739222.189	0.60013479
3455	605144.6767	7739222.131	0.553463936
3456	605154.0481	7739222.074	0.355837733
3457	605163.4196	7739222.016	0.176994577
3458	605172.791	7739221.959	0.202313334
3459	605182.1624	7739221.901	0.547945201
3460	605191.5338	7739221.843	0.592473686
3461	605200.9052	7739221.786	0.315389365
3462	605210.2766	7739221.728	0.06195629
3463	605219.648	7739221.67	0.074058034
3464	605229.0194	7739221.613	0.061278235
3465	605238.3909	7739221.555	0.004821007
3466	605247.7623	7739221.498	0.005868791
3467	605257.1337	7739221.44	0.060183257
3468	605266.5051	7739221.382	0.149450317
3469	605275.8765	7739221.325	0.160415187
3470	605285.2479	7739221.267	0.190329224
3471	605294.6193	7739221.209	0.212738305
3472	605303.9908	7739221.152	0.259268194
3473	605313.3622	7739221.094	0.21781455
3474	605322.7336	7739221.036	0.104136631
3475	605332.105	7739220.979	0.065836884
3476	605341.4764	7739220.921	0.094335154
3477	605350.8478	7739220.863	0.081456639
3478	605360.2193	7739220.805	0.109594144
3479	605369.5907	7739220.748	0.090634823
3480	605378.9621	7739220.69	0.077727951
3481	605388.3335	7739220.632	0.101538464
3482	605397.7049	7739220.575	0.039768338
3483	605407.0763	7739220.517	0.00841479
3484	605416.4478	7739220.459	0.038222525
3485	605425.8192	7739220.401	0.074061073
3486	605435.1906	7739220.344	0.106288843
3487	605444.562	7739220.286	0.109221995
3488	605453.9334	7739220.228	0.073655576
3489	605463.3048	7739220.17	0.11682038
3490	605472.6763	7739220.113	0.099976532
3491	605482.0477	7739220.055	0.086432032
3492	605491.4191	7739219.997	0.082852647
3493	605500.7905	7739219.939	0.055810127
3494	605510.1619	7739219.881	0.078439601
3495	605519.5334	7739219.824	0.100645028
3496	605528.9048	7739219.766	0.087109543
3497	605538.2762	7739219.708	0.138454348
3498	605547.6476	7739219.65	0.142660648
3499	605557.019	7739219.592	0.160962999
3500	605566.3905	7739219.535	0.117954813
3501	605575.7619	7739219.477	0.134874329
3502	605585.1333	7739219.419	0.132435098
3503	605594.5047	7739219.361	0.120897919
3504	605603.8761	7739219.303	0.050113425
3505	605613.2476	7739219.245	0.104291797
3506	605622.619	7739219.188	0.117935024
3507	605631.9904	7739219.13	0.09243872
3508	605641.3618	7739219.072	0.14004755
3509	605650.7332	7739219.014	0.126552001
3510	605660.1047	7739218.956	0.129341051
3511	605669.4761	7739218.898	0.104945175
3512	605678.8475	7739218.84	0.116694584
3513	605688.2189	7739218.783	0.090739012
3514	605697.5904	7739218.725	0.107776262
3515	605706.9618	7739218.667	0.085821718
3516	605716.3332	7739218.609	0.104432583
3517	605725.7046	7739218.551	0.14146097
3518	605735.076	7739218.493	0.109235704
3519	605744.4475	7739218.435	0.100982405
3520	605753.8189	7739218.377	0.011049724
3521	605763.1903	7739218.319	-0.019264068
3522	605772.5617	7739218.261	0.067421027
3523	605781.9332	7739218.203	0.055530876
3524	605791.3046	7739218.146	0.086177267
3525	605800.676	7739218.088	0.103192277
3526	605810.0474	7739218.03	0.106410094
3527	605819.4189	7739217.972	0.085671529
3528	605828.7903	7739217.914	0.084005915
3529	605838.1617	7739217.856	0.11757426
3530	605847.5331	7739217.798	0.317026764
3531	605856.9046	7739217.74	0.467936873
3532	605866.276	7739217.682	0.378849596
3533	605875.6474	7739217.624	0.410599321
3534	605885.0189	7739217.566	0.558483303
3535	605894.3903	7739217.508	0.546843648
3536	605903.7617	7739217.45	0.521686256
3537	605913.1331	7739217.392	0.534278631
3538	605922.5046	7739217.334	0.58676976
3539	605931.876	7739217.276	0.603374362
3540	605941.2474	7739217.218	0.581946611
3541	605950.6189	7739217.16	0.58850956
3542	605959.9903	7739217.102	0.571155667
3543	605969.3617	7739217.044	0.645277023
3544	605978.7331	7739216.986	0.557318926
3545	605988.1046	7739216.928	0.596316218
3546	605997.476	7739216.87	0.585855544
3547	606006.8474	7739216.811	0.451118082
3548	606016.2189	7739216.753	0.506999612
3549	606025.5903	7739216.695	0.477252841
3550	606034.9617	7739216.637	0.377726078
3551	606044.3331	7739216.579	0.395771891
3552	606053.7046	7739216.521	0.340607196
3553	606063.076	7739216.463	0.278648734
3554	606072.4474	7739216.405	0.165805951
3555	606081.8189	7739216.347	0.118486971
3556	606091.1903	7739216.289	0.163849607
3557	606100.5617	7739216.231	0.221812427
3558	606109.9332	7739216.173	0.1742865
3559	606119.3046	7739216.114	0.122295164
3560	606128.676	7739216.056	0.245461151
3561	606138.0475	7739215.998	0.171193421
3562	606147.4189	7739215.94	0.191159666
3563	606156.7903	7739215.882	0.153146416
3564	606166.1618	7739215.824	0.140402943
3565	606175.5332	7739215.766	0.13619189
3566	606184.9046	7739215.707	0.094081946
3567	606194.2761	7739215.649	0.134500057
3568	606203.6475	7739215.591	0.106475443
3569	606213.0189	7739215.533	0.055920087
3570	606222.3904	7739215.475	0.085947618
3571	606231.7618	7739215.417	0.145743147
3572	606241.1332	7739215.358	0.128901601
3573	606250.5047	7739215.3	0.147618458
3574	606259.8761	7739215.242	0.146249995
3575	606269.2475	7739215.184	0.17212446
3576	606278.619	7739215.126	0.208405435
3577	606287.9904	7739215.067	0.12424913
3578	606297.3618	7739215.009	0.147551551
3579	606306.7333	7739214.951	0.141993254
3580	606316.1047	7739214.893	0.162549704
3581	606325.4761	7739214.834	0.14731586
3582	606334.8476	7739214.776	0.146899074
3583	606344.219	7739214.718	0.213521823
3584	606353.5905	7739214.66	0.178342313
3585	606362.9619	7739214.601	0.20131579
3586	606372.3333	7739214.543	0.204684585
3587	606381.7048	7739214.485	0.19421488
3588	606391.0762	7739214.427	0.19509168
3589	606400.4476	7739214.368	0.148133054
3590	606409.8191	7739214.31	0.116442658
3591	606419.1905	7739214.252	0.134478748
3592	606428.562	7739214.194	0.150578141
3593	606437.9334	7739214.135	0.125031963
3594	606447.3048	7739214.077	0.169086769
3595	606456.6763	7739214.019	0.156469405
3596	606466.0477	7739213.96	0.181924433
3597	606475.4192	7739213.902	0.159726024
3598	606484.7906	7739213.844	0.138935581
3599	606494.162	7739213.785	0.149349764
3600	606503.5335	7739213.727	0.14323926
3601	606512.9049	7739213.669	0.129007638
3602	606522.2764	7739213.61	0.148021266
3603	606531.6478	7739213.552	0.08904811
3604	606541.0192	7739213.494	0.078950189
3605	606550.3907	7739213.435	0.026740033
3606	606559.7621	7739213.377	0.042985182
3607	606569.1336	7739213.319	-0.020156315
3608	606578.505	7739213.26	0.049588166
3609	606587.8764	7739213.202	0.238125533
3610	606597.2479	7739213.143	0.159639984
3611	606606.6193	7739213.085	0.215580925
3612	606615.9908	7739213.027	0.288908571
3613	606625.3622	7739212.968	0.293097377
3614	606634.7337	7739212.91	0.243334457
3615	606644.1051	7739212.852	0.287353754
3616	606653.4765	7739212.793	0.277250648
3617	606662.848	7739212.735	0.234629288
3618	606672.2194	7739212.676	0.184281841
3619	606681.5909	7739212.618	0.18825911
3620	606690.9623	7739212.559	0.180852145
3621	606700.3338	7739212.501	0.166815549
3622	606709.7052	7739212.443	0.185589269
3623	606719.0766	7739212.384	0.2286385
3624	606728.4481	7739212.326	0.203323334
3625	606737.8195	7739212.267	0.214260072
3626	606747.191	7739212.209	0.27287659
3627	606756.5624	7739212.15	0.218470022
3628	606765.9339	7739212.092	0.209814832
3629	606775.3053	7739212.033	0.180887371
3630	606784.6768	7739211.975	0.178044856
3631	606794.0482	7739211.916	0.215276897
3632	606803.4197	7739211.858	0.192571357
3633	606812.7911	7739211.799	0.149351448
3634	606822.1626	7739211.741	0.17713365
3635	606831.534	7739211.682	0.187874749
3636	606840.9054	7739211.624	0.190413073
3637	606850.2769	7739211.565	0.196979359
[truncated: 23,423,846 more chars]
